# Supplementary material for: Long-read genome sequencing improves detection and functional interpretation of structural and repeat variants in autism
Source: Cell Genom. 2026 Mar 9;6(5):101186. doi: 10.1016/j.xgen.2026.101186 (PMC13174233; doi:10.1016/j.xgen.2026.101186)
Supplement: Table S1. List of subjects sequenced by long-read WGS, related to STAR Methods [file mmc2.xlsx]

## Sheet: Legend
Discription	Column/row name	Column/row discription
List of subjects sequenced by long read WGS	fid	Family ID
	sample_id	Sample ID
	father	Father ID
	mother	Mother ID
	sex	Sex
	affected	Affected by ASD
	relation	Relationship with the proband
	in_trios	If the sample is in a complete trio
	platform	Sequencing platform
	mean_coverage	Mean coverage of the LR WGS
	yield_gb	Base pair yield (Gb)
	num_reads	Number of mapped reads
	median_read_length	Median read length
	mean_read_length	Mean read length
	N50	N50 read length
	N75	N75 read length

## Sheet: Table S1
fid	sample_id	father	mother	sex	affected	relation	in_trios	platform	mean_coverage	yield_gb	num_reads	median_read_length	mean_read_length	N50	N75
F0026	REACH000026	REACH000270	REACH000269	Male	Yes	Proband	TRUE	PB	3.22	10.28	649355	14950	14452.9	15568	14073
F0058	REACH000058	REACH000440	REACH000439	Male	Yes	Proband	TRUE	PB	6.19	19.81	1244758	14566	14974.9	15845	13326
F0065	REACH000065	REACH000067	REACH000066	Male	Yes	Proband	TRUE	PB	1.22	3.93	245463	15303	14930.6	16087	14126
F0065	REACH000066	0	0	Female	No	Mom	TRUE	PB	1.61	5.17	318415	15496	15180.4	16326	14291
F0065	REACH000067	0	0	Male	No	Dad	TRUE	PB	1.42	4.53	277859	15580	15239.1	16433	14376
F0078	REACH000086	REACH000088	REACH000087	Male	Yes	Proband	TRUE	PB	2.7	8.62	514842	15718	15570.8	16563	14584
F0078	REACH000087	0	0	Female	No	Mom	TRUE	PB	2.75	8.75	505277	16127	15969.1	17163	14900
F0078	REACH000088	0	0	Male	No	Dad	TRUE	PB	3.3	10.53	601149	16203	16073.6	17347	14994
F0078	REACH000089	REACH000088	REACH000087	Female	Yes	Sibling	TRUE	PB	3.27	10.46	605836	16118	16046.2	17105	14874
F0081	REACH000092	REACH000094	REACH000093	Female	Yes	Proband	TRUE	PB	4.89	15.67	1025910	14254	14335	15300	13057
F0081	REACH000093	0	0	Female	No	Mom	TRUE	PB	4.63	14.82	993126	14052	14057.5	14962	12884
F0081	REACH000094	0	0	Male	No	Dad	TRUE	PB	4.94	15.79	1070575	13831	13749.7	14763	12716
F0081	REACH000095	REACH000094	REACH000093	Female	No	Sibling	TRUE	PB	5.12	16.37	1040083	14577	14622.3	15777	13364
F0083	REACH000097	REACH000099	REACH000098	Male	Yes	Proband	TRUE	PB	5.82	18.61	1050977	16260	16369.3	17557	14993
F0083	REACH000098	0	0	Female	Yes	Mom	TRUE	PB	3.61	11.54	695783	15451	15433.8	16341	14334
F0083	REACH000099	0	0	Male	No	Dad	TRUE	PB	5.02	16.08	938894	15847	15857.4	16937	14653
F0101	REACH000120	REACH000122	REACH000121	Male	Yes	Proband	TRUE	PB	3.96	12.68	770562	15360	15416.1	16360	14153
F0101	REACH000121	0	0	Female	No	Mom	TRUE	PB	3.81	12.18	730878	15538	15654.8	16601	14286
F0101	REACH000122	0	0	Male	Yes	Dad	TRUE	PB	4.1	13.08	767361	15654	15704.6	16947	14444
F0128	REACH000159	REACH000161	REACH000160	Male	Yes	Proband	TRUE	PB	2.91	9.31	557566	15927	15402.6	16964	14668
F0128	REACH000160	0	0	Female	No	Mom	TRUE	PB	2.07	6.64	421017	15098	14584	15973	13881
F0128	REACH000161	0	0	Male	No	Dad	TRUE	PB	3.36	10.76	630587	16181	15622.8	17314	14930
F0128	REACH000162	REACH000161	REACH000160	Male	No	Sibling	TRUE	PB	3.3	10.54	615249	16265	15774.8	17389	15000
F0136	REACH000182	REACH000184	REACH000183	Male	Yes	Proband	TRUE	PB	2.38	7.61	453629	15822	15506.7	16661	14675
F0136	REACH000183	0	0	Female	No	Mom	TRUE	PB	3.24	10.32	561618	16984	16789.8	18360	15679
F0136	REACH000184	0	0	Male	No	Dad	TRUE	PB	3.15	10.06	564504	16602	16312.4	17778	15354
F0136	REACH000185	REACH000184	REACH000183	Male	No	Sibling	TRUE	PB	2.59	8.27	467130	16499	16196.8	17630	15259
F0143	REACH000194	REACH000196	REACH000195	Male	Yes	Proband	TRUE	PB	3.77	12.03	774307	14349	14211.6	15734	13101
F0143	REACH000195	0	0	Female	No	Mom	TRUE	PB	2.67	8.5	580082	13640	13517.7	14741	12455
F0143	REACH000196	0	0	Male	No	Dad	TRUE	PB	3.71	11.84	736038	14718	14529.1	16306	13497
F0143	REACH000197	REACH000196	REACH000195	Male	No	Sibling	TRUE	PB	2.01	6.39	467875	12678	12395.8	13556	11723
F0152	REACH000214	REACH000216	REACH000215	Male	Yes	Proband	TRUE	PB	2.79	8.91	630543	13060	12802.7	14060	12039
F0152	REACH000215	0	0	Female	No	Mom	TRUE	PB	3.27	10.44	647850	14732	14955.6	16366	13472
F0152	REACH000216	0	0	Male	No	Dad	TRUE	PB	3.04	9.7	640089	13904	13861.9	15229	12767
F0152	REACH000217	REACH000216	REACH000215	Female	No	Sibling	TRUE	PB	2.49	7.94	530796	13808	13827.4	15022	12637
F0154	REACH000219	REACH000221	REACH000220	Female	Yes	Proband	TRUE	PB	3.76	11.97	862089	12846	12921.5	13840	11769
F0154	REACH000220	0	0	Female	No	Mom	TRUE	PB	3.82	12.19	827269	13562	13672.2	14819	12369
F0154	REACH000221	0	0	Male	No	Dad	TRUE	PB	5	15.95	1101560	13374	13490.2	14538	12205
F0154	REACH000222	REACH000221	REACH000220	Male	Yes	Sibling	TRUE	PB	3.99	12.73	829536	14053	14203	15492	12812
F0156	REACH000224	REACH000268	REACH000267	Male	Yes	Proband	TRUE	PB	1.35	4.31	272979	14823	14359.1	15615	13929
F0159	REACH000229	REACH000231	REACH000230	Male	Yes	Proband	TRUE	PB	0.29	0.94	61395	13829	13638.9	15034	12841
F0159	REACH000230	0	0	Female	No	Mom	TRUE	PB	0.92	2.95	193985	14212	14111.2	15132	13075
F0159	REACH000231	0	0	Male	No	Dad	TRUE	PB	0.4	1.27	82029	14077	13970.3	15318	13011
F0159	REACH000232	REACH000231	REACH000230	Female	No	Sibling	TRUE	PB	0.3	0.94	60853	14256	14331.6	15394	13091
F0161	REACH000233	REACH000235	REACH000234	Male	Yes	Proband	TRUE	PB	4.14	13.17	981815	12110	12374.3	13136	11161
F0161	REACH000234	0	0	Female	No	Mom	TRUE	PB	7.19	22.93	1691785	12468	12569.3	13420	11445
F0161	REACH000235	0	0	Male	No	Dad	TRUE	PB	5.07	16.2	1117526	12941	13453.5	14411	11832
F0162	REACH000236_PB	REACH000238	REACH000237	Male	No	Proband	FALSE	PB	15	47.36	4080546	10994	10761.6	11567	10325
F0166	REACH000246	REACH000248	REACH000247	Male	Yes	Proband	TRUE	PB	1.8	5.74	377315	14245	13750.9	14936	13404
F0166	REACH000247	0	0	Female	No	Mom	TRUE	PB	1.92	6.14	387519	14827	14631.6	15644	13792
F0166	REACH000248	0	0	Male	No	Dad	TRUE	PB	1.23	3.93	263787	13967	13364.9	14580	13210
F0156	REACH000267	0	0	Female	No	Mom	TRUE	PB	1.51	4.83	300723	15163	14845.8	15921	14148
F0156	REACH000268	0	0	Male	No	Dad	TRUE	PB	0.87	2.77	185600	14070	13196.1	14668	13405
F0026	REACH000269	0	0	Female	No	Mom	TRUE	PB	1.17	3.73	231191	15104	14446.1	15864	14221
F0026	REACH000270	0	0	Male	No	Dad	TRUE	PB	0.71	2.25	153827	13770	12416.7	14244	13244
F0174	REACH000284	REACH000286	REACH000285	Female	Yes	Proband	TRUE	PB	3.43	10.96	702555	14449	14619.3	15710	13148
F0174	REACH000285	0	0	Female	No	Mom	TRUE	PB	3	9.56	600726	14835	14948.3	16099	13504
F0174	REACH000286	0	0	Male	No	Dad	TRUE	PB	2.71	8.66	552622	14409	14639.6	15769	13113
F0174	REACH000287	REACH000286	REACH000285	Male	No	Sibling	TRUE	PB	3.78	12.09	755144	14923	15021.6	16228	13571
F0175	REACH000288	REACH000290	REACH000289	Male	Yes	Proband	TRUE	PB	7.92	25.31	2421404	9811	9841.92	10571	8947
F0175	REACH000289	0	0	Female	No	Mom	TRUE	PB	6.11	19.55	2210018	8459	8509.58	8922	7749
F0175	REACH000290	0	0	Male	No	Dad	TRUE	PB	4.41	14.12	1294983	10591	10270	10968	9975
F0175	REACH000291	REACH000290	REACH000289	Male	No	Sibling	TRUE	PB	6.04	19.34	1955593	9468	9439.16	9934	8759
F0175	REACH000292	REACH000290	REACH000289	Male	Yes	Sibling	TRUE	PB	9	28.81	2603025	10517	10522.7	11154	9657
F0176	REACH000293	REACH000295	REACH000294	Male	Yes	Proband	TRUE	PB	3.5	11.18	652914	15726	15585.6	16903	14581
F0176	REACH000294	0	0	Female	No	Mom	TRUE	PB	2.98	9.54	543944	16071	16153	17374	14809
F0176	REACH000295	0	0	Male	No	Dad	TRUE	PB	4.36	13.94	763386	16663	16799.1	18181	15301
F0181	REACH000314	0	0	Female	No	Mom	TRUE	PB	4.03	12.91	702979	17048	17018.6	18568	15516
F0181	REACH000315	0	0	Male	No	Dad	TRUE	PB	4.01	12.82	728784	16351	16214.3	17699	14938
F0181	REACH000316	REACH000315	REACH000314	Female	Yes	Proband	TRUE	PB	3.18	10.17	550696	17146	17133	18680	15606
F0192	REACH000353	REACH000355	REACH000354	Male	Yes	Proband	TRUE	PB	0.34	1.09	101831	11038	10209.1	11256	10617
F0192	REACH000354	0	0	Female	No	Mom	TRUE	PB	2.9	9.29	863853	10331	10346.4	10674	9637
F0192	REACH000355	0	0	Male	No	Dad	TRUE	PB	0.54	1.72	166568	10991	9712.24	11577	10616
F0192	REACH000356	REACH000355	REACH000354	Male	No	Sibling	TRUE	PB	7.88	25.27	2286175	10645	10635.7	10937	10005
F0194	REACH000364	REACH000366	REACH000365	Male	Yes	Proband	TRUE	PB	1.09	3.48	577033	5610	5769.14	8772	5741
F0194	REACH000365	0	0	Female	No	Mom	TRUE	PB	6.72	21.55	2590352	7952	8065.4	8557	7173
F0194	REACH000366	0	0	Male	No	Dad	TRUE	PB	0.82	2.61	218714	11750	11399	12031	11188
F0194	REACH000367	REACH000366	REACH000365	Female	No	Sibling	TRUE	PB	5.07	16.25	1637993	10253	9579.19	10662	9807
F0210	REACH000436_PB	0	0	Female	No	Mom	TRUE	PB	7.05	22.57	2124242	10200	10113.4	10643	9511
F0058	REACH000439	0	0	Female	No	Mom	TRUE	PB	2.37	7.56	531848	13072	13180.7	13903	12136
F0058	REACH000440	0	0	Male	No	Dad	TRUE	PB	2.75	8.78	610276	13186	13347.4	14069	12233
F0058	REACH000441	REACH000440	REACH000439	Male	No	Sibling	TRUE	PB	2.77	8.82	579328	13664	13997.3	14906	12649
F0213	REACH000450	REACH000452	REACH000451	Female	No	Proband	TRUE	PB	1.67	5.35	886879	3650	5825.46	10447	9150
F0213	REACH000451	0	0	Female	No	Mom	TRUE	PB	6.35	20.28	1699006	10707	11092.2	11631	9987
F0213	REACH000452	0	0	Male	No	Dad	TRUE	PB	2.35	7.55	1903826	2555	3855.88	5630	2883
F0213	REACH000453	REACH000452	REACH000451	Female	No	Sibling	TRUE	PB	7.12	22.78	2440869	8182	8688.82	9275	7596
F0232	REACH000525	REACH000527	REACH000526	Male	Yes	Proband	TRUE	PB	0.53	1.68	242561	5292	6716.32	11863	6487
F0232	REACH000526	0	0	Female	No	Mom	TRUE	PB	8.13	26.04	2491409	10005	9990.17	10469	9235
F0232	REACH000527	0	0	Male	No	Dad	TRUE	PB	3.55	11.38	1541918	6778	7083.42	9588	6445
F0232	REACH000528	REACH000527	REACH000526	Female	No	Sibling	TRUE	PB	9.13	29.24	3018534	9323	9076.29	9591	8743
F0233	REACH000530_PB	0	0	Female	No	Mom	TRUE	PB	8.16	26.11	2488809	10166	10024.2	10591	9494
F0235	REACH000537	REACH000539	REACH000538	Male	Yes	Proband	TRUE	PB	3.47	11.09	974414	10222	10795.4	11860	9188
F0235	REACH000538	0	0	Female	No	Mom	TRUE	PB	5.53	17.68	1534073	10385	10926.2	12012	9300
F0235	REACH000539	0	0	Male	No	Dad	TRUE	PB	5.83	18.61	1598463	10476	10932.9	12164	9401
F0249	REACH000597	REACH000599	REACH000598	Male	Yes	Proband	FALSE	PB	6.68	21.35	2155217	9943	9418.2	10653	9376
F0249	REACH000599	0	0	Male	No	Dad	FALSE	PB	2.04	6.53	978167	4885	6421.04	11453	7187
F0249	REACH000600	REACH000599	REACH000598	Female	No	Sibling	FALSE	PB	5.34	17.08	2053967	7796	7949.96	8391	7105
F0249	REACH000601	REACH000599	REACH000598	Female	Yes	Sibling	FALSE	PB	2.26	7.24	807743	5758	8469.33	14657	11921
F0254	REACH000616	REACH000618	REACH000617	Female	Yes	Proband	FALSE	PB	9.04	28.93	2806283	9803	9861.47	10322	9046
F0254	REACH000618	0	0	Male	No	Dad	FALSE	PB	0.21	0.69	72399	9405	9025.68	12292	8664
F0254	REACH000619	REACH000618	REACH000617	Male	No	Sibling	FALSE	PB	6.37	20.37	2064472	9485	9340.6	10023	8850
F0254	REACH000620	REACH000618	REACH000617	Female	No	Sibling	FALSE	PB	7.81	24.98	2602127	9246	9124.07	9685	8638
F0256	REACH000628	0	0	Female	No	Mom	TRUE	PB	6.2	19.86	2019427	9625	9190.69	9891	9061
F0256	REACH000629	0	0	Male	No	Dad	TRUE	PB	8.51	27.19	2706972	9626	9482.93	9900	9048
F0256	REACH000630	REACH000629	REACH000628	Female	No	Sibling	TRUE	PB	8.18	26.18	2495909	10214	9692.91	10466	9653
F0259	REACH000640	REACH000642	REACH000641	Female	Yes	Proband	TRUE	PB	1.66	5.32	849828	4834	6077.23	10140	5930
F0259	REACH000641	0	0	Female	No	Mom	TRUE	PB	3.64	11.62	1105440	11643	10017.7	12335	11313
F0259	REACH000642	0	0	Male	No	Dad	TRUE	PB	7.99	25.52	3119162	7583	7642.42	8031	6996
F0259	REACH000643	REACH000642	REACH000641	Male	Yes	Sibling	TRUE	PB	2.08	6.67	853952	7139	7551.45	11560	7228
F0260	REACH000644	REACH000646	REACH000645	Male	Yes	Proband	TRUE	PB	0.49	1.58	141199	13235	10514.8	14322	12235
F0260	REACH000645	0	0	Female	No	Mom	TRUE	PB	1.02	3.25	316886	13111	9610.22	14388	13328
F0260	REACH000646	0	0	Male	No	Dad	TRUE	PB	6.03	19.25	1470635	11511	12209.8	13029	10666
F0262	REACH000650	REACH000652	REACH000651	Male	Yes	Proband	TRUE	PB	3.3	10.55	1093816	9245	9152.13	9606	8675
F0262	REACH000651	0	0	Female	No	Mom	TRUE	PB	5.75	18.37	1755370	11322	9998.04	11926	10771
F0262	REACH000652	0	0	Male	No	Dad	TRUE	PB	1.6	5.12	669811	7770	7316.1	10972	8227
F0262	REACH000653	REACH000652	REACH000651	Male	Yes	Sibling	TRUE	PB	5.3	16.93	1869580	6916	8549.26	13868	11470
F0262	REACH000654	REACH000652	REACH000651	Female	No	Sibling	TRUE	PB	5.88	18.82	2014285	9363	8899.1	9930	8818
F0268	REACH000671	REACH000673	REACH000672	Male	Yes	Proband	TRUE	PB	7.6	24.33	2470975	9288	9425.63	9830	8533
F0268	REACH000672	0	0	Female	No	Mom	TRUE	PB	5.02	16.05	1561347	10014	9376.36	10185	9625
F0268	REACH000673	0	0	Male	No	Dad	TRUE	PB	7.75	24.77	2247206	10491	10516.4	10971	9759
F0268	REACH000674	REACH000673	REACH000672	Female	No	Sibling	TRUE	PB	8.16	26.1	2509374	10096	9916.25	10757	9425
F0271	REACH000686	REACH000688	REACH000687	Male	Yes	Proband	FALSE	PB	2.97	9.53	2728052	2114	3372.58	5079	2373
F0271	REACH000688	0	0	Male	No	Dad	FALSE	PB	0.25	0.8	330539	1925	2270.71	2499	1840
F0274	REACH000697	REACH000699	REACH000698	Male	Yes	Proband	FALSE	PB	0.41	1.29	90770	13269	13039.2	14967	12604
F0274	REACH000700	REACH000699	REACH000698	Male	No	Sibling	FALSE	PB	0	0	46	751	855.63	1100	739
F0275	REACH000701	REACH000703	REACH000702	Male	Yes	Proband	TRUE	PB	1.24	3.97	700430	4193	5535.17	8248	4401
F0275	REACH000702	0	0	Female	No	Mom	TRUE	PB	7.45	23.85	2239944	10026	10289.9	10633	9176
F0275	REACH000703	0	0	Male	No	Dad	TRUE	PB	0.97	3.12	350559	6568	8466.38	13270	8832
F0276	REACH000705	REACH000707	REACH000706	Male	Yes	Proband	TRUE	PB	1.35	4.33	478516	8663	8501.98	10154	8353
F0276	REACH000706	0	0	Female	No	Mom	TRUE	PB	3.53	11.28	883362	12673	12162.4	14926	12175
F0276	REACH000707	0	0	Male	No	Dad	TRUE	PB	3.53	11.29	853684	11920	12369.5	13455	11148
F0276	REACH000708	REACH000707	REACH000706	Male	No	Sibling	TRUE	PB	6.62	21.14	2039903	9850	9872.76	11062	9326
F0281	REACH000727	REACH000729	REACH000728	Female	Yes	Proband	TRUE	PB	9.42	30.11	3148040	9041	8415	9348	8601
F0281	REACH000728	0	0	Female	No	Mom	TRUE	PB	0	0	515	1155.5	1230.91	1401	1043
F0281	REACH000729	0	0	Male	No	Dad	TRUE	PB	0	0	22	601	788.7	941	588
F0281	REACH000730	REACH000729	REACH000728	Male	No	Sibling	TRUE	PB	2.35	7.51	1174575	4449	6216.53	10246	6484
F0282	REACH000731	REACH000733	REACH000732	Male	Yes	Proband	FALSE	PB	6.42	20.5	1622509	11933	11789.5	13585	11423
F0282	REACH000732	0	0	Female	No	Mom	FALSE	PB	2.33	7.47	1538662	2203	4669.45	10550	4567
F0282	REACH000734	REACH000733	REACH000732	Male	No	Sibling	FALSE	PB	2.36	7.54	1063635	5690	6711.72	10922	7734
F0284	REACH000747	REACH000749	REACH000748	Male	Yes	Proband	TRUE	PB	4.88	15.67	1851752	8137	8190.5	8831	7461
F0284	REACH000748	0	0	Female	No	Mom	TRUE	PB	1.72	5.52	699688	9244	7631.77	11440	10049
F0284	REACH000749	0	0	Male	No	Dad	TRUE	PB	4.38	14.03	1594899	10786	8448.33	11714	10650
F0284	REACH000750	REACH000749	REACH000748	Male	Yes	Sibling	TRUE	PB	2.05	6.56	636384	10935	9708.17	11389	10535
F0287	REACH000751	REACH000753	REACH000752	Male	Yes	Proband	TRUE	PB	0.09	0.29	19076	13492	14051.4	14896	12528
F0287	REACH000752	0	0	Female	No	Mom	TRUE	PB	2.22	7.06	573697	13475	11486.6	13944	13098
F0287	REACH000753	0	0	Male	No	Dad	TRUE	PB	5.77	18.44	1305126	12659	13265.1	14603	11851
F0288	REACH000754	REACH000756	REACH000755	Male	Yes	Proband	TRUE	PB	0.35	1.11	245630	3089	4386.37	6401	3383
F0288	REACH000755	0	0	Female	No	Mom	TRUE	PB	8.76	27.99	2087004	11513	12598.6	13471	10504
F0288	REACH000756	0	0	Male	No	Dad	TRUE	PB	1.55	4.95	516531	8897	9052.32	13636	9090
F0290	REACH000762	REACH000764	REACH000763	Male	Yes	Proband	TRUE	PB	3.79	12.11	1450606	9586	8023.45	10336	9303
F0290	REACH000763	0	0	Female	No	Mom	TRUE	PB	3.36	10.74	1097655	10826	9318.08	11537	10552
F0290	REACH000764	0	0	Male	No	Dad	TRUE	PB	1.2	3.83	386831	10456	9298.62	11065	10031
F0290	REACH000765	REACH000764	REACH000763	Female	No	Sibling	TRUE	PB	0.66	2.11	337441	3970	6033.08	11448	6289
F0290	REACH000766	REACH000764	REACH000763	Female	No	Sibling	TRUE	PB	5.83	18.62	1780914	9949	9948.7	10570	9110
F0291	REACH000767	REACH000769	REACH000768	Male	Yes	Proband	TRUE	PB	6.31	20.16	1974583	9785	9803.26	10314	9007
F0291	REACH000768	0	0	Female	No	Mom	TRUE	PB	0.1	0.33	63739	3709	4992.19	7436	4185
F0291	REACH000769	0	0	Male	No	Dad	TRUE	PB	1.11	3.57	413212	10126	8266.61	11179	9838
F0291	REACH000770	REACH000769	REACH000768	Female	No	Sibling	TRUE	PB	4.83	15.45	1550837	10249	9332.28	10955	9586
F0001	REACH000001	REACH000226	REACH000107	Male	Yes	Proband	TRUE	ONT	10.15	31.94	4109669	6299	7201.05	10309	6925
F0001	REACH000107	0	0	Female	Yes	Mom	TRUE	ONT	9.87	31.26	2473694	7969	11386.6	19313	11220
F0125	REACH000154	REACH000156	REACH000155	Male	Yes	Proband	TRUE	ONT	10.79	33.96	4506061	5534	6980.75	11027	7227
F0125	REACH000155	0	0	Female	No	Mom	TRUE	ONT	6.31	20	2585208	3729	7298.14	14927	6885
F0125	REACH000156	0	0	Male	No	Dad	TRUE	ONT	6.7	21.26	2768857	3462	7166.96	15473	7323
F0001	REACH000226	0	0	Male	Yes	Dad	TRUE	ONT	29.45	92.52	9699859	8603	9095.16	11907	8629
F0191	REACH000349	REACH000351	REACH000350	Male	Yes	Proband	FALSE	ONT	7.01	21.98	3756881	2929	5401.88	10251	4485
F0191	REACH000352	REACH000351	REACH000350	Male	No	Sibling	FALSE	ONT	1.67	5.29	573224	4061	8637.32	19550	7897
F0199	REACH000380	REACH000382	REACH000381	Male	Yes	Proband	FALSE	ONT	5.42	17.38	5338790	2395	3118.73	4626	2848
F0199	REACH000381	0	0	Female	No	Mom	FALSE	ONT	10.5	33.31	4172759	5684	7582.4	10097	6003
F0203	REACH000400	REACH000402	REACH000401	Male	Yes	Proband	TRUE	ONT	10.99	34.92	5133573	3694	6474.58	11275	5142
F0203	REACH000401	0	0	Female	No	Mom	TRUE	ONT	9.44	29.94	4574663	4599	6289.3	8154	4939
F0203	REACH000402	0	0	Male	No	Dad	TRUE	ONT	12.17	38.52	6710918	3923	5476.44	7263	4260
F0203	REACH000403	REACH000402	REACH000401	Male	Yes	Sibling	TRUE	ONT	11.23	35.61	6158017	4026	5539.99	7426	4392
F0203	REACH000404	REACH000402	REACH000401	Female	Yes	Sibling	TRUE	ONT	10.31	32.72	5408479	4054	5778.55	8087	4642
F0205	REACH000409	REACH000411	REACH000410	Female	Yes	Proband	TRUE	ONT	10.92	34.72	9129539	2450	3586.83	5490	2912
F0205	REACH000410	0	0	Female	No	Mom	TRUE	ONT	8.58	27.39	10918932	1951	2369.65	3086	2109
F0205	REACH000411	0	0	Male	No	Dad	TRUE	ONT	7.29	23.24	5011673	3336	4229.88	6444	4121
F0205	REACH000412	REACH000411	REACH000410	Female	No	Sibling	TRUE	ONT	10.57	33.73	10145574	2633	3151.08	4123	2808
F0205	REACH000413	REACH000411	REACH000410	Female	No	Sibling	TRUE	ONT	9.11	28.96	8182086	2815	3352.25	4122	2841
F0206	REACH000414	REACH000416	REACH000415	Male	Yes	Proband	TRUE	ONT	7.24	23.01	4277278	3975	5142.76	6659	4164
F0206	REACH000415	0	0	Female	No	Mom	TRUE	ONT	7.92	25.16	4485227	4172	5350.52	7132	4442
F0206	REACH000416	0	0	Male	No	Dad	TRUE	ONT	13.17	41.86	6934651	4164	5747.29	7901	4581
F0206	REACH000417	REACH000416	REACH000415	Female	No	Sibling	TRUE	ONT	11.36	36.15	5813441	3623	5892.86	9385	4602
F0206	REACH000418	REACH000416	REACH000415	Female	No	Sibling	TRUE	ONT	10.5	33.38	5275834	3990	5994.29	8849	4702
F0207	REACH000419	REACH000421	REACH000420	Male	Yes	Proband	TRUE	ONT	12.68	40.27	7860709	3569	4850.17	6444	3817
F0207	REACH000420	0	0	Female	No	Mom	TRUE	ONT	9.35	29.68	5000113	3830	5655.39	8077	4414
F0207	REACH000421	0	0	Male	No	Dad	TRUE	ONT	12.39	39.45	8674354	3294	4322.31	5373	3387
F0207	REACH000422	REACH000421	REACH000420	Male	No	Sibling	TRUE	ONT	10.71	34.06	5414101	3794	5939.46	8911	4584
F0208	REACH000423	REACH000425	REACH000424	Male	Yes	Proband	TRUE	ONT	9.29	29.49	3636570	5525	7552.41	10429	6060
F0208	REACH000424	0	0	Female	No	Mom	TRUE	ONT	12.01	38.06	5723909	4781	6343.04	8163	4986
F0208	REACH000425	0	0	Male	No	Dad	TRUE	ONT	10.82	34.33	4811077	5229	6724.87	8751	5453
F0208	REACH000426	REACH000425	REACH000424	Male	Yes	Sibling	TRUE	ONT	8.79	27.87	3318937	5243	7913.14	11776	6171
F0208	REACH000427	REACH000425	REACH000424	Male	Yes	Sibling	TRUE	ONT	20.15	65.1	10264448	4094	6068.81	8354	4565
F0208	REACH000428	REACH000425	REACH000424	Male	Yes	Sibling	TRUE	ONT	19.66	63.21	9953829	4633	6058.74	7796	4780
F0210	REACH000435	REACH000437	REACH000436_PB	Female	Yes	Proband	TRUE	ONT	8.97	28.28	7975890	1765	3478.27	6751	2321
F0210	REACH000437	0	0	Male	No	Dad	TRUE	ONT	11.16	35.54	8341884	3170	4048.22	5252	3347
F0211	REACH000442	0	0	Male	No	Dad	TRUE	ONT	16.56	52.83	11582328	3597	4383.98	5330	3592
F0211	REACH000448	REACH000442	REACH000449	Male	Yes	Proband	TRUE	ONT	9.51	30.15	5295175	4845	5366.9	6938	4902
F0211	REACH000449	0	0	Female	No	Mom	TRUE	ONT	12.72	40.36	10106090	3053	3799.22	5238	3400
F0219	REACH000471	REACH000473	REACH000472	Male	Yes	Proband	FALSE	ONT	5.97	19.09	2779139	5258	6597.51	8496	5339
F0219	REACH000473	0	0	Male	No	Dad	FALSE	ONT	5.01	16.01	2288507	5981	6632.78	8312	5898
F0220	REACH000476	REACH000478	REACH000477	Male	Yes	Proband	TRUE	ONT	14.2	44.88	6127904	5291	6994.81	9424	5617
F0220	REACH000477	0	0	Female	No	Mom	TRUE	ONT	14.06	44.54	6496431	5244	6545.85	8640	5472
F0220	REACH000478	0	0	Male	No	Dad	TRUE	ONT	17.9	56.86	8104359	5895	6656.66	8539	5953
F0221	REACH000479	REACH000481	REACH000480	Female	Yes	Proband	TRUE	ONT	16.01	50.89	10707417	3678	4522.35	5902	3863
F0221	REACH000480	0	0	Female	No	Mom	TRUE	ONT	14.27	45.38	9792925	3432	4412.7	5913	3728
F0221	REACH000481	0	0	Male	No	Dad	TRUE	ONT	13.27	42.18	10447105	3166	3801.09	5486	3661
F0221	REACH000482	REACH000481	REACH000480	Female	No	Sibling	TRUE	ONT	17.62	56.02	13703028	3565	3899.27	5231	3733
F0221	REACH000483	REACH000481	REACH000480	Male	No	Sibling	TRUE	ONT	10.23	32.68	8827304	2691	3461.91	5083	3241
F0225	REACH000501	REACH000503	REACH000502	Male	Yes	Proband	TRUE	ONT	9.65	30.7	5105705	4723	5727.69	7777	5051
F0225	REACH000502	0	0	Female	No	Mom	TRUE	ONT	10.99	34.94	5961849	5070	5623.23	7059	5044
F0225	REACH000503	0	0	Male	No	Dad	TRUE	ONT	8.48	27.06	5751023	3865	4495.27	5710	3922
F0228	REACH000510	REACH000512	REACH000511	Female	Yes	Proband	TRUE	ONT	10.84	34.07	6289543	2714	5252.32	10556	4524
F0228	REACH000511	0	0	Female	No	Mom	TRUE	ONT	8.19	26.05	5271267	3552	4701.19	6484	3955
F0228	REACH000512	0	0	Male	No	Dad	TRUE	ONT	9.92	31.52	5032906	4288	5874.64	8742	5066
F0228	REACH000513	REACH000512	REACH000511	Female	No	Sibling	TRUE	ONT	8.75	27.63	8368764	1756	3236.82	5578	2205
F0229	REACH000514	REACH000516	REACH000515	Male	Yes	Proband	TRUE	ONT	12.98	41.25	5332906	6000	7318.56	9631	6270
F0229	REACH000515	0	0	Female	No	Mom	TRUE	ONT	10.58	33.64	5259666	5368	6141.8	7838	5448
F0229	REACH000516	0	0	Male	No	Dad	TRUE	ONT	9.02	28.78	4018442	5019	6786.48	9971	5774
F0229	REACH000517	REACH000516	REACH000515	Male	Yes	Sibling	TRUE	ONT	10.43	33.3	4566955	5379	6927.54	9467	5826
F0230	REACH000518	REACH000524	REACH000523	Female	No	Proband	TRUE	ONT	9.47	30.16	6222374	4036	4651.08	6029	4170
F0230	REACH000519	REACH000524	REACH000523	Female	No	Sibling	TRUE	ONT	9.65	30.77	6220461	4075	4749.82	6143	4217
F0231	REACH000520	REACH000522	REACH000521	Male	Yes	Proband	FALSE	ONT	9.05	26.92	10873381	1320	2300.6	3797	1702
F0230	REACH000523	0	0	Female	No	Mom	TRUE	ONT	8.31	26.42	5490915	3845	4573.41	6394	4271
F0230	REACH000524	0	0	Male	No	Dad	TRUE	ONT	7.4	23.56	5361842	3375	4167.01	5887	3859
F0233	REACH000529	REACH000531_ONT	REACH000530_PB	Male	Yes	Proband	TRUE	ONT	7.75	24.31	3299121	6679	7077.24	9603	6815
F0233	REACH000531_ONT	0	0	Male	No	Dad	TRUE	ONT	8.91	28.3	3556762	5439	7541	10585	6052
F0233	REACH000532_ONT	REACH000531_ONT	REACH000530_PB	Male	No	Sibling	TRUE	ONT	9.7	30.48	4139617	5012	7112.99	11273	6217
F0236	REACH000540	REACH000542	REACH000541	Male	Yes	Proband	TRUE	ONT	11.79	37.36	5766089	5322	6210.22	7670	5285
F0236	REACH000541	0	0	Female	No	Mom	TRUE	ONT	13.43	42.59	5889311	5832	6940.94	8401	5718
F0236	REACH000542	0	0	Male	No	Dad	TRUE	ONT	12.68	40.15	6028052	4996	6376.76	8118	5092
F0236	REACH000543	REACH000542	REACH000541	Female	No	Sibling	TRUE	ONT	20.19	64.39	10137129	5001	6103.96	8373	5392
F0237	REACH000544	REACH000546	REACH000545	Male	Yes	Proband	TRUE	ONT	9.27	29.24	6574566	2923	4230.47	6544	3369
F0237	REACH000545	0	0	Female	No	Mom	TRUE	ONT	3.26	10.46	1695499	4144	5882.68	8266	4633
F0237	REACH000546	0	0	Male	No	Dad	TRUE	ONT	10.87	35.37	6013374	4853	5630.62	7137	4887
F0237	REACH000547	REACH000546	REACH000545	Female	Yes	Sibling	TRUE	ONT	8.43	26.51	8639198	1751	2976.96	4640	2096
F0240	REACH000555	REACH000557	REACH000556	Female	Yes	Proband	TRUE	ONT	10.59	33.6	5965656	4337	5406.83	7016	4536
F0240	REACH000556	0	0	Female	No	Mom	TRUE	ONT	11.16	35.46	6177000	4357	5498.6	7185	4586
F0240	REACH000557	0	0	Male	No	Dad	TRUE	ONT	10.95	34.7	6705446	3911	4969.9	6648	4181
F0240	REACH000558	REACH000557	REACH000556	Male	Yes	Sibling	TRUE	ONT	11.54	36.62	6406975	4394	5480.57	7218	4640
F0229	REACH000559	REACH000516	REACH000515	Male	Yes	Sibling	TRUE	ONT	8.35	26.64	4085527	4588	6201.41	8830	5124
F0241	REACH000560	REACH000562	REACH000561	Male	Yes	Proband	TRUE	ONT	9.18	29.16	6634815	3619	4214.86	5648	3875
F0241	REACH000561	0	0	Female	No	Mom	TRUE	ONT	8.34	26.52	5690626	3587	4422.89	6039	3924
F0241	REACH000562	0	0	Male	No	Dad	TRUE	ONT	12.53	39.73	8431317	3903	4480.08	6113	4230
F0241	REACH000563	REACH000562	REACH000561	Female	No	Sibling	TRUE	ONT	8.68	27.66	7998014	2789	3301.3	4599	3125
F0242	REACH000564	REACH000566	REACH000565	Male	Yes	Proband	TRUE	ONT	18.1	56.93	14466017	2035	3809.83	7160	2904
F0242	REACH000565	0	0	Female	No	Mom	TRUE	ONT	9.28	29.46	6538530	3201	4285.41	6346	3836
F0242	REACH000566	0	0	Male	No	Dad	TRUE	ONT	10.14	32.12	5076797	4647	6007.25	8127	4991
F0242	REACH000567	REACH000566	REACH000565	Female	No	Sibling	TRUE	ONT	8.58	27.25	4667758	4528	5566.12	7657	4961
F0242	REACH000568	REACH000566	REACH000565	Female	No	Sibling	TRUE	ONT	13.34	42.36	7826584	4148	5144.02	7052	4540
F0245	REACH000578	REACH000580	REACH000579	Female	Yes	Proband	TRUE	ONT	10.26	32.39	4599111	5494	6743.4	9045	5815
F0245	REACH000579	0	0	Female	No	Mom	TRUE	ONT	10.8	34.24	5370022	4796	6116.75	8447	5222
F0245	REACH000580	0	0	Male	No	Dad	TRUE	ONT	12.63	40.02	6449651	5138	5958.87	7990	5409
F0245	REACH000581	REACH000580	REACH000579	Female	No	Sibling	TRUE	ONT	12.32	39.05	6266474	4959	5976.73	8180	5342
F0248	REACH000592	REACH000591	REACH000590	Female	No	Sibling	FALSE	ONT	7.09	20.98	6748188	1491	2811.76	5358	2277
F0250	REACH000602	REACH000604	REACH000603	Female	Yes	Proband	TRUE	ONT	7.9	24.85	4324496	3669	5556.21	9317	4883
F0250	REACH000603	0	0	Female	No	Mom	TRUE	ONT	10.85	34.46	5066751	5526	6541.51	8246	5546
F0250	REACH000604	0	0	Male	No	Dad	TRUE	ONT	9.04	28.68	4408039	5043	6252.02	9270	5832
F0229	REACH000626	REACH000516	REACH000515	Male	Yes	Sibling	TRUE	ONT	10.51	33.32	5221212	5250	6101.69	7592	5215
F0266	REACH000660	REACH000662	REACH000661	Female	Yes	Proband	TRUE	ONT	8.57	26.92	6044307	2378	4338.49	7932	3387
F0266	REACH000661	0	0	Female	No	Mom	TRUE	ONT	11.54	36.86	10728017	2433	3309.19	4760	2835
F0266	REACH000662	0	0	Male	No	Dad	TRUE	ONT	8.22	26.07	4059720	4603	6106.63	8207	4896
F0266	REACH000663	REACH000662	REACH000661	Male	No	Sibling	TRUE	ONT	10.64	33.71	4909045	5131	6508.62	8765	5471
F0270	REACH000681	REACH000683	REACH000682	Male	Yes	Proband	TRUE	ONT	10.04	31.6	4953203	3983	6128.14	10180	5291
F0270	REACH000682	0	0	Female	No	Mom	TRUE	ONT	8.63	27.38	3294132	6213	7883.63	10363	6449
F0270	REACH000683	0	0	Male	No	Dad	TRUE	ONT	9.97	31.55	3520681	6557	8413.21	11691	7122
F0270	REACH000684	REACH000683	REACH000682	Male	No	Sibling	TRUE	ONT	7.84	24.59	3104462	5405	7615.3	12451	7007
F0270	REACH000685	REACH000683	REACH000682	Male	No	Sibling	TRUE	ONT	11.88	37.22	6501232	3948	5520.52	8340	4659
