# Supplementary material for: Long-read genome sequencing improves detection and functional interpretation of structural and repeat variants in autism
Source: Cell Genom. 2026 Mar 9;6(5):101186. doi: 10.1016/j.xgen.2026.101186 (PMC13174233; doi:10.1016/j.xgen.2026.101186)
Supplement: Table S2. Constrained gene list, related to STAR Methods [file mmc3.xlsx]

## Sheet: Legend
Discription	Column/row name	Column/row discription
Constrained gene list	gene	gene symbol
	pLI	pLI value
	SFARI_gene	True if the gene is in SFARI

## Sheet: Table S2
gene	pLI	SFARI_gene
AAK1	1	FALSE
AAMP	0.99998	FALSE
ABCA2	0.99999	TRUE
ABCB7	0.99994	FALSE
ABCC5	1	FALSE
ABCD1	0.99896	FALSE
ABCD3	0.99207	FALSE
ABCE1	0.99647	TRUE
ABHD13	0.97664	FALSE
ABI1	0.99998	FALSE
ABI2	0.94666	FALSE
ABL1	1	FALSE
ABLIM1	0.99738	FALSE
ABR	0.99998	FALSE
ACACA	1	FALSE
ACAN	1	FALSE
ACAP1	0.96739	FALSE
ACAP2	0.99995	TRUE
ACE2	0.99769	FALSE
ACHE	0.98674	TRUE
ACIN1	1	FALSE
ACKR3	0.98125	FALSE
ACLY	1	FALSE
ACO2	0.99788	FALSE
ACOT7	0.99979	FALSE
ACSL1	0.99511	FALSE
ACSL4	0.98103	FALSE
ACTA2	0.99422	FALSE
ACTB	1	TRUE
ACTC1	0.97282	FALSE
ACTL6A	1	FALSE
ACTN1	1	FALSE
ACTN2	0.99996	FALSE
ACTN4	1	TRUE
ACTR1A	0.99999	FALSE
ACTR2	1	FALSE
ACTR3	0.99489	FALSE
ACTR3B	0.99999	FALSE
ACVR1B	0.99993	FALSE
ACVR2A	1	FALSE
ACVR2B	0.99999	FALSE
ACVRL1	0.99484	FALSE
ADAM10	1	FALSE
ADAM22	0.99927	FALSE
ADAM23	0.99999	FALSE
ADAMTS1	1	FALSE
ADAMTS10	0.99626	FALSE
ADAMTS6	1	FALSE
ADAMTS9	0.93864	FALSE
ADAR	1	FALSE
ADARB1	1	FALSE
ADARB2	0.93788	FALSE
ADCY1	1	TRUE
ADCY2	1	FALSE
ADCY5	1	TRUE
ADD1	1	FALSE
ADD2	1	FALSE
ADD3	1	FALSE
ADGRB1	1	TRUE
ADGRB2	1	FALSE
ADGRB3	1	FALSE
ADGRL1	1	TRUE
ADGRL2	1	FALSE
ADGRL3	1	FALSE
ADM	0.91683	FALSE
ADNP	1	TRUE
ADRM1	1	FALSE
AEBP2	0.99422	FALSE
AFAP1L2	0.91532	FALSE
AFDN	1	FALSE
AFF1	0.99997	FALSE
AFF2	0.99577	TRUE
AFF3	1	FALSE
AFF4	1	FALSE
AFTPH	1	FALSE
AGAP1	1	TRUE
AGAP2	0.99999	TRUE
AGAP3	1	FALSE
AGFG1	1	FALSE
AGO1	1	TRUE
AGO2	1	TRUE
AGO3	1	TRUE
AGO4	1	TRUE
AGPAT1	0.99968	FALSE
AGPAT3	1	FALSE
AGPAT4	0.99725	FALSE
AGPS	0.99993	FALSE
AGTPBP1	0.93214	FALSE
AHCTF1	1	FALSE
AHCYL1	1	FALSE
AHCYL2	0.99985	FALSE
AHDC1	1	TRUE
AHNAK	1	TRUE
AHSA1	0.9777	FALSE
AIDA	0.95724	FALSE
AIFM1	0.99795	FALSE
AJAP1	0.9992	FALSE
AJUBA	0.9691	FALSE
AK5	0.99098	FALSE
AKAP1	0.99608	FALSE
AKAP10	0.99999	FALSE
AKAP11	1	FALSE
AKAP12	0.99865	FALSE
AKAP13	1	FALSE
AKAP4	0.99323	FALSE
AKAP6	1	FALSE
AKAP8	0.99438	FALSE
AKIRIN1	0.99257	FALSE
AKIRIN2	0.99185	FALSE
AKT1	0.99533	FALSE
AKT2	1	FALSE
AKT3	0.99584	FALSE
ALAS2	0.99586	FALSE
ALCAM	0.99507	FALSE
ALDH1A1	0.94673	FALSE
ALG13	0.99998	FALSE
ALKBH5	1	FALSE
ALYREF	0.99971	FALSE
AMBRA1	0.99417	FALSE
AMD1	0.99839	FALSE
AMER1	0.99407	FALSE
AMFR	0.99838	FALSE
AMIGO1	1	FALSE
AMMECR1	0.91893	FALSE
AMMECR1L	1	FALSE
AMOT	0.99666	FALSE
ANAPC1	1	FALSE
ANAPC2	0.98994	FALSE
ANAPC7	0.99399	FALSE
ANGPT1	0.99987	FALSE
ANK1	1	FALSE
ANK2	1	TRUE
ANK3	1	TRUE
ANKFY1	0.99999	FALSE
ANKH	0.99945	FALSE
ANKHD1	1	FALSE
ANKHD1-EIF4EBP3	1	FALSE
ANKIB1	0.95157	FALSE
ANKRD11	1	TRUE
ANKRD13B	0.97322	FALSE
ANKRD13C	0.99732	FALSE
ANKRD13D	0.97506	FALSE
ANKRD17	1	TRUE
ANKRD20A1	0.93621	FALSE
ANKRD20A4P	0.99887	FALSE
ANKRD28	0.99992	FALSE
ANKRD34A	0.99132	FALSE
ANKRD36B	0.96954	FALSE
ANKRD36C	1	FALSE
ANKRD44	1	FALSE
ANKRD50	0.99998	FALSE
ANKRD52	1	FALSE
ANKS1B	1	TRUE
ANLN	0.9323	FALSE
ANP32A	1	TRUE
ANP32B	0.99949	FALSE
ANTXR1	1	FALSE
AP1B1	0.99966	FALSE
AP1G1	1	FALSE
AP1M1	0.99497	FALSE
AP2A1	1	FALSE
AP2A2	0.99994	FALSE
AP2B1	1	FALSE
AP2M1	1	TRUE
AP2S1	0.98986	TRUE
AP3B1	0.98051	FALSE
AP3B2	0.96448	FALSE
AP3D1	1	FALSE
APBA2	0.99714	TRUE
APBB1	1	TRUE
APC	1	FALSE
APEX2	0.97302	FALSE
API5	1	FALSE
APP	1	FALSE
APPBP2	1	FALSE
APPL1	0.98047	FALSE
AQR	1	FALSE
AR	0.98837	TRUE
ARAF	0.96322	FALSE
ARAP1	0.96038	FALSE
ARCN1	1	FALSE
ARF1	0.99952	FALSE
ARF3	0.97842	TRUE
ARF4	0.9875	FALSE
ARF6	0.99476	FALSE
ARFGAP1	0.93622	FALSE
ARFGEF1	1	FALSE
ARFGEF2	1	FALSE
ARFIP2	0.96508	FALSE
ARGLU1	0.99954	FALSE
ARHGAP20	0.95142	FALSE
ARHGAP21	1	FALSE
ARHGAP23	1	FALSE
ARHGAP26	0.99999	FALSE
ARHGAP29	0.99991	FALSE
ARHGAP30	0.99999	FALSE
ARHGAP31	1	FALSE
ARHGAP32	1	TRUE
ARHGAP35	1	FALSE
ARHGAP36	0.97673	FALSE
ARHGAP4	0.99231	FALSE
ARHGAP5	1	TRUE
ARHGAP6	0.99856	FALSE
ARHGEF1	0.9993	FALSE
ARHGEF11	1	FALSE
ARHGEF12	1	FALSE
ARHGEF17	0.99993	FALSE
ARHGEF2	1	TRUE
ARHGEF3	0.97278	FALSE
ARHGEF5	0.99956	FALSE
ARHGEF6	0.99998	FALSE
ARHGEF7	0.99998	FALSE
ARHGEF9	0.9989	TRUE
ARID1A	1	TRUE
ARID1B	1	TRUE
ARID2	1	TRUE
ARID3A	0.99892	FALSE
ARID3B	1	FALSE
ARID4A	1	FALSE
ARID4B	1	FALSE
ARID5B	1	FALSE
ARIH1	1	FALSE
ARIH2	1	FALSE
ARL3	0.99002	FALSE
ARL4C	0.92316	FALSE
ARL5B	0.91123	FALSE
ARL8A	0.9949	FALSE
ARMC8	1	FALSE
ARMCX4	1	FALSE
ARNT	1	FALSE
ARNT2	0.9532	TRUE
ARNTL	1	FALSE
ARPC1A	1	FALSE
ARPC2	0.99983	FALSE
ARPC4	0.99819	FALSE
ARPC5L	0.95643	FALSE
ARPP21	0.91866	FALSE
ARRDC3	0.99998	FALSE
ARX	0.90814	TRUE
ASAP1	1	FALSE
ASAP2	0.99981	TRUE
ASB7	0.99998	FALSE
ASCL1	0.95254	FALSE
ASF1A	0.91591	FALSE
ASH1L	1	TRUE
ASH2L	0.99845	FALSE
ASIC1	0.99823	FALSE
ASPHD2	0.91815	FALSE
ASTN1	1	FALSE
ASTN2	0.99956	TRUE
ASXL1	0.99217	FALSE
ASXL2	1	FALSE
ASXL3	1	TRUE
ATAD1	0.99768	FALSE
ATAD2	1	FALSE
ATAD2B	1	FALSE
ATAD5	1	FALSE
ATE1	0.99395	FALSE
ATF1	0.90975	FALSE
ATF2	0.99985	FALSE
ATF7	0.99983	FALSE
ATF7-NPFF	0.95204	FALSE
ATF7IP	1	FALSE
ATG13	0.99951	FALSE
ATG4A	0.98953	FALSE
ATG9A	1	FALSE
ATL1	0.94949	FALSE
ATN1	1	FALSE
ATP11A	0.99906	FALSE
ATP11B	0.96704	FALSE
ATP11C	0.9999	FALSE
ATP13A3	1	FALSE
ATP1A1	1	TRUE
ATP1A3	1	TRUE
ATP1B1	1	FALSE
ATP1B2	0.95338	FALSE
ATP2A2	1	FALSE
ATP2B1	1	TRUE
ATP2B2	1	TRUE
ATP2B3	0.99997	FALSE
ATP2B4	0.99989	FALSE
ATP2C1	0.99999	FALSE
ATP5F1B	0.92507	FALSE
ATP6AP1	0.99079	FALSE
ATP6AP2	0.91389	FALSE
ATP6V0A1	0.9998	FALSE
ATP6V0B	0.99875	FALSE
ATP6V0D1	0.98579	FALSE
ATP6V1A	0.99998	FALSE
ATP6V1B2	0.99838	FALSE
ATP7A	0.99983	FALSE
ATP9A	0.9999	TRUE
ATRN	1	FALSE
ATRNL1	0.95363	FALSE
ATRX	1	TRUE
ATXN1	1	FALSE
ATXN1L	0.99997	FALSE
ATXN2	1	TRUE
ATXN2L	1	FALSE
ATXN3	0.9373	FALSE
ATXN7	1	FALSE
ATXN7L1	1	FALSE
ATXN7L2	0.99995	FALSE
ATXN7L3	1	FALSE
AURKA	0.98493	FALSE
AUTS2	1	TRUE
AXIN1	0.99954	FALSE
AXIN2	0.99999	FALSE
AZIN1	0.99991	FALSE
B2M	0.96565	FALSE
B4GALT5	0.99919	FALSE
B4GALT6	0.9882	FALSE
BACE1	0.98272	TRUE
BACH2	1	FALSE
BAG3	0.91919	FALSE
BAG6	1	FALSE
BAHD1	0.99999	FALSE
BAIAP2	0.99996	FALSE
BANF1	0.98925	FALSE
BANP	1	FALSE
BAP1	1	FALSE
BARHL1	0.995	FALSE
BAZ1A	1	FALSE
BAZ1B	1	FALSE
BAZ2A	1	FALSE
BAZ2B	1	TRUE
BBX	1	FALSE
BCAP31	0.91265	FALSE
BCAS3	0.93678	FALSE
BCKDK	0.93583	TRUE
BCL11A	1	TRUE
BCL11B	0.99584	TRUE
BCL2	0.9972	FALSE
BCL2L1	0.99922	FALSE
BCL2L2-PABPN1	0.99957	FALSE
BCL3	0.96563	FALSE
BCL6	1	FALSE
BCL7C	0.93561	FALSE
BCL9	1	FALSE
BCL9L	1	FALSE
BCLAF1	1	FALSE
BCOR	1	FALSE
BCORL1	1	TRUE
BCR	0.97316	FALSE
BDNF	0.99995	FALSE
BECN1	1	FALSE
BEND3	1	FALSE
BHLHE40	1	FALSE
BICD1	0.99986	FALSE
BICD2	0.95127	FALSE
BICDL1	0.99994	TRUE
BICRAL	1	FALSE
BIRC2	0.99998	FALSE
BIRC6	1	TRUE
BLNK	0.9475	FALSE
BMI1	0.99987	FALSE
BMP10	0.97913	FALSE
BMP2	0.99999	FALSE
BMP4	0.99998	FALSE
BMP6	0.94191	FALSE
BMP7	0.95824	FALSE
BMPR1A	1	FALSE
BMPR1B	1	FALSE
BMPR2	1	FALSE
BMS1	0.95505	FALSE
BMT2	0.97648	FALSE
BNC1	1	FALSE
BNC2	1	FALSE
BOD1L1	1	FALSE
BPTF	1	FALSE
BRAF	1	TRUE
BRD1	1	FALSE
BRD2	1	FALSE
BRD3	0.99997	FALSE
BRD4	1	TRUE
BRD7	1	FALSE
BRD8	1	FALSE
BRINP1	1	FALSE
BRINP2	0.99995	FALSE
BRINP3	1	TRUE
BRPF1	1	FALSE
BRPF3	1	FALSE
BRS3	0.94849	FALSE
BRSK1	1	FALSE
BRSK2	1	TRUE
BRWD1	0.99996	FALSE
BRWD3	1	TRUE
BSN	1	TRUE
BTAF1	1	TRUE
BTBD11	1	FALSE
BTBD18	0.93556	FALSE
BTBD3	0.94501	FALSE
BTBD7	0.99224	FALSE
BTF3	0.96241	FALSE
BTG1	0.97585	FALSE
BTG3	0.99961	FALSE
BTK	0.99996	FALSE
BZW1	1	FALSE
C11orf58	0.98028	FALSE
C15orf39	0.99966	FALSE
C16orf72	0.99214	FALSE
C19orf12	0.94874	FALSE
C1GALT1	0.90451	FALSE
C1orf21	0.99714	FALSE
C2CD2L	0.99998	FALSE
C3	0.98849	FALSE
C4B	0.99808	TRUE
C7orf26	0.99959	FALSE
C7orf61	0.90036	FALSE
CACNA1A	1	TRUE
CACNA1B	1	TRUE
CACNA1C	1	TRUE
CACNA1D	1	TRUE
CACNA1E	1	TRUE
CACNA1G	1	TRUE
CACNA2D1	0.99987	TRUE
CACNA2D2	1	FALSE
CACNA2D3	0.99999	TRUE
CACNG2	0.99979	TRUE
CACNG3	0.99983	FALSE
CACNG7	0.97058	FALSE
CACNG8	0.99615	FALSE
CACTIN	0.99728	FALSE
CAD	1	FALSE
CADM1	0.99996	TRUE
CADM2	0.97953	TRUE
CADM3	0.99991	FALSE
CADM4	0.9938	FALSE
CADPS	0.99994	TRUE
CALD1	1	FALSE
CALM1	0.99098	FALSE
CALM2	0.99326	FALSE
CALM3	0.94831	FALSE
CALN1	0.92458	FALSE
CALR	0.99964	FALSE
CALU	0.91271	FALSE
CAMK1D	0.99998	FALSE
CAMK1G	0.96242	FALSE
CAMK2A	1	TRUE
CAMK2B	1	TRUE
CAMK2D	0.9819	TRUE
CAMK2G	0.99999	FALSE
CAMKK1	0.99812	FALSE
CAMKK2	0.99648	FALSE
CAMKV	1	FALSE
CAMSAP2	1	FALSE
CAMTA1	1	FALSE
CAND1	1	FALSE
CANX	0.99999	FALSE
CAP1	0.99993	FALSE
CAPRIN1	1	TRUE
CAPRIN2	0.94195	FALSE
CAPZA1	0.99513	FALSE
CAPZA2	0.98056	FALSE
CAPZB	0.99984	FALSE
CARD10	0.99394	FALSE
CARD11	1	TRUE
CARM1	1	FALSE
CASC3	0.99747	FALSE
CASK	1	TRUE
CASKIN2	0.99812	FALSE
CASP8	0.91104	FALSE
CASP8AP2	1	FALSE
CASR	0.99683	FALSE
CASS4	0.92947	FALSE
CASTOR2	0.99714	FALSE
CASZ1	1	TRUE
CBFA2T2	1	FALSE
CBLB	1	FALSE
CBLL1	0.99998	FALSE
CBWD1	0.97329	FALSE
CBWD5	0.99861	FALSE
CBX1	0.98063	TRUE
CBX2	0.97885	FALSE
CBX3	0.95758	FALSE
CBX4	0.99918	FALSE
CBX7	0.95611	FALSE
CBX8	0.99816	FALSE
CCAR2	1	FALSE
CCDC117	0.99939	FALSE
CCDC22	0.99979	FALSE
CCDC88A	1	FALSE
CCN1	0.97461	FALSE
CCNA2	1	FALSE
CCND2	0.99932	FALSE
CCND3	0.99575	FALSE
CCNE1	0.99999	FALSE
CCNE2	0.94863	FALSE
CCNG2	0.90298	FALSE
CCNI	0.90696	FALSE
CCNJ	0.99855	FALSE
CCNK	0.99998	TRUE
CCNL1	0.99999	FALSE
CCNT1	1	FALSE
CCNT2	0.99888	FALSE
CCNYL1	0.97313	FALSE
CCP110	0.99996	FALSE
CCR7	0.97487	FALSE
CCT2	0.99762	FALSE
CCT3	1	FALSE
CCT5	1	FALSE
CCT6A	0.99997	FALSE
CCT7	0.99837	FALSE
CCT8	1	FALSE
CD19	0.974	FALSE
CD22	0.94712	FALSE
CD244	0.98397	FALSE
CD274	0.98199	FALSE
CD44	0.97173	FALSE
CD79B	0.99816	FALSE
CD86	0.97844	FALSE
CD9	0.97148	FALSE
CDC14B	0.99935	FALSE
CDC23	0.9992	FALSE
CDC25A	0.98729	FALSE
CDC27	0.96143	FALSE
CDC37	1	FALSE
CDC40	0.97898	FALSE
CDC42	0.96005	FALSE
CDC42BPA	0.99998	FALSE
CDC42BPB	1	TRUE
CDC42EP3	0.93047	FALSE
CDC5L	1	FALSE
CDC73	0.99899	FALSE
CDH1	0.98846	FALSE
CDH11	1	TRUE
CDH13	0.99802	TRUE
CDH2	1	TRUE
CDH6	0.99949	FALSE
CDH8	1	TRUE
CDK1	0.90393	FALSE
CDK12	1	FALSE
CDK13	1	TRUE
CDK16	0.99944	TRUE
CDK2	0.99865	FALSE
CDK2AP2	0.97894	FALSE
CDK4	0.98076	FALSE
CDK5R1	0.99973	FALSE
CDK6	0.99726	FALSE
CDK8	0.99543	TRUE
CDKL5	0.99932	TRUE
CDKN2AIP	0.98662	FALSE
CDYL	1	FALSE
CECR2	1	TRUE
CELF1	1	FALSE
CELF2	1	TRUE
CELF4	0.99994	TRUE
CELF5	1	FALSE
CELSR1	0.9942	FALSE
CELSR2	1	FALSE
CELSR3	1	FALSE
CENPE	0.99997	FALSE
CENPI	0.99993	FALSE
CEP170	1	FALSE
CEP350	1	FALSE
CEPT1	0.99988	FALSE
CERS2	0.97532	FALSE
CERS6	0.98751	FALSE
CFH	0.99997	FALSE
CFL1	0.98961	FALSE
CFLAR	0.99929	FALSE
CHAF1A	1	FALSE
CHAF1B	1	FALSE
CHAMP1	1	TRUE
CHD1	1	TRUE
CHD2	1	TRUE
CHD3	1	TRUE
CHD4	1	TRUE
CHD5	1	FALSE
CHD6	1	FALSE
CHD7	1	TRUE
CHD8	1	TRUE
CHD9	1	TRUE
CHERP	1	FALSE
CHM	0.99899	TRUE
CHMP2A	0.97248	FALSE
CHMP3	0.96117	FALSE
CHMP4B	0.99992	FALSE
CHMP6	0.96347	FALSE
CHMP7	0.99799	FALSE
CHN1	0.97595	FALSE
CHRM1	0.99991	FALSE
CHRM2	0.92225	FALSE
CHRM3	0.99942	TRUE
CHRM4	0.99824	FALSE
CHRNA7	0.93111	TRUE
CHST11	0.97352	FALSE
CHSY1	1	FALSE
CIC	1	TRUE
CIITA	0.98015	FALSE
CIPC	0.97845	FALSE
CISD2	0.97009	FALSE
CIT	1	FALSE
CIZ1	0.98545	FALSE
CKAP5	1	FALSE
CLASP1	1	TRUE
CLASP2	1	FALSE
CLCN3	1	FALSE
CLCN4	0.99893	TRUE
CLCN5	0.99925	FALSE
CLDN11	0.99249	FALSE
CLEC18B	0.99991	FALSE
CLEC18C	0.95961	FALSE
CLINT1	0.99965	FALSE
CLIP1	0.99973	FALSE
CLIP2	0.99259	TRUE
CLIP3	0.99993	FALSE
CLIP4	0.90075	FALSE
CLK2	1	FALSE
CLK3	0.97457	FALSE
CLOCK	0.97848	FALSE
CLPTM1	1	FALSE
CLSTN1	1	FALSE
CLTA	0.99885	FALSE
CLTB	0.98457	FALSE
CLTC	1	TRUE
CLU	0.90808	FALSE
CLVS1	0.99106	FALSE
CMIP	1	TRUE
CMTM8	0.90091	FALSE
CMTR1	0.99987	FALSE
CNBP	0.97716	FALSE
CNKSR2	0.99996	TRUE
CNN3	0.99952	FALSE
CNNM2	1	FALSE
CNOT1	1	TRUE
CNOT10	0.99985	FALSE
CNOT2	0.99999	FALSE
CNOT3	1	TRUE
CNOT4	1	FALSE
CNOT6	1	FALSE
CNOT6L	1	FALSE
CNOT7	0.99998	FALSE
CNOT9	0.98503	FALSE
CNP	0.9998	FALSE
CNR1	0.91344	TRUE
CNTFR	0.99962	FALSE
CNTN1	0.99993	FALSE
CNTN2	0.99629	FALSE
COG3	1	FALSE
COL11A1	1	FALSE
COL12A1	1	TRUE
COL1A1	1	FALSE
COL1A2	1	FALSE
COL2A1	1	FALSE
COL3A1	1	FALSE
COL4A1	1	FALSE
COL4A5	1	FALSE
COL4A6	0.91039	FALSE
COL5A1	1	FALSE
COL5A2	1	FALSE
COL6A3	0.9291	FALSE
COP1	0.97753	FALSE
COPA	1	FALSE
COPB1	1	FALSE
COPB2	1	FALSE
COPG1	1	FALSE
COPS2	0.99996	FALSE
COPS3	0.99999	FALSE
COPS4	0.99997	FALSE
COPS5	0.99999	FALSE
COPS6	0.9999	FALSE
COPS7B	0.96816	FALSE
COPZ1	0.99105	FALSE
CORO1C	0.99995	FALSE
COX6B1	0.9868	FALSE
CP	0.9535	FALSE
CPEB1	1	FALSE
CPEB2	0.97514	FALSE
CPEB3	0.94073	FALSE
CPEB4	1	TRUE
CPLX2	0.94177	FALSE
CPNE4	0.98608	FALSE
CPSF4	0.99734	FALSE
CPSF6	0.99999	FALSE
CPSF7	1	TRUE
CPT1A	0.92655	FALSE
CREB1	1	FALSE
CREB5	1	FALSE
CREBBP	1	TRUE
CREBL2	0.98538	FALSE
CREBRF	1	FALSE
CREM	0.99824	FALSE
CRIM1	1	FALSE
CRK	0.99965	FALSE
CRKL	0.99962	FALSE
CRMP1	1	TRUE
CRNKL1	0.99966	FALSE
CRTC1	0.99997	FALSE
CRTC2	0.99779	FALSE
CRTC3	0.99674	FALSE
CRX	0.97674	FALSE
CS	0.99999	FALSE
CSDE1	1	TRUE
CSE1L	1	FALSE
CSF1	0.99999	FALSE
CSF1R	0.97417	FALSE
CSF2RB	0.94787	FALSE
CSK	1	FALSE
CSMD2	1	TRUE
CSMD3	0.99999	TRUE
CSNK1A1	0.99982	FALSE
CSNK1D	0.99511	FALSE
CSNK1E	0.92771	TRUE
CSNK1G2	0.9922	FALSE
CSNK1G3	0.9382	FALSE
CSNK2A1	1	TRUE
CSNK2A2	0.99725	FALSE
CSNK2B	0.99996	TRUE
CSRNP2	0.99547	FALSE
CSRNP3	0.99998	FALSE
CSTF1	1	FALSE
CSTF2	0.99978	FALSE
CSTF3	0.99999	FALSE
CTAGE6	0.9974	FALSE
CTBP1	0.97471	FALSE
CTBP2	1	FALSE
CTCF	1	TRUE
CTDNEP1	0.99996	FALSE
CTDP1	0.99466	FALSE
CTDSP1	0.92252	FALSE
CTDSP2	0.97339	FALSE
CTDSPL	0.99959	FALSE
CTDSPL2	0.99939	FALSE
CTIF	1	FALSE
CTLA4	0.99828	FALSE
CTNNA1	0.99883	FALSE
CTNNA2	0.99912	TRUE
CTNNB1	1	TRUE
CTNND1	1	TRUE
CTNND2	1	TRUE
CTR9	1	TRUE
CTTN	0.99976	FALSE
CTTNBP2	0.94945	TRUE
CUEDC2	0.99607	FALSE
CUL1	1	FALSE
CUL2	1	TRUE
CUL3	1	TRUE
CUL4A	1	FALSE
CUL4B	1	TRUE
CUL5	0.98553	FALSE
CUL9	1	FALSE
CUX1	1	TRUE
CUX2	1	TRUE
CX3CL1	0.91025	FALSE
CXCR4	0.99436	FALSE
CXXC1	1	FALSE
CXXC4	0.96813	FALSE
CXXC5	0.99552	FALSE
CYBB	0.99904	FALSE
CYCS	0.97706	FALSE
CYFIP1	0.99994	TRUE
CYFIP2	1	TRUE
CYLC1	0.93145	FALSE
CYLD	1	FALSE
CYP26B1	0.99996	FALSE
CYP46A1	0.99918	FALSE
CYRIB	0.99679	FALSE
CYTH1	0.99999	FALSE
CYTH4	0.97362	FALSE
DAAM2	0.97618	FALSE
DAB1	0.99977	FALSE
DAB2	0.99331	FALSE
DAB2IP	1	FALSE
DACH1	0.99999	FALSE
DAG1	1	FALSE
DAGLA	1	TRUE
DAPK1	1	FALSE
DAXX	0.99353	FALSE
DAZAP1	1	FALSE
DAZAP2	0.98931	FALSE
DAZL	0.99995	FALSE
DBF4	0.99474	FALSE
DBN1	1	FALSE
DCAF1	1	FALSE
DCAF12L1	0.95405	FALSE
DCAF15	0.99871	FALSE
DCAF4L1	0.99995	FALSE
DCAF5	1	FALSE
DCAF6	0.91518	FALSE
DCAF7	1	FALSE
DCAF8	0.997	FALSE
DCC	1	TRUE
DCLK1	1	FALSE
DCLK2	0.99332	FALSE
DCLRE1B	0.94221	FALSE
DCP1A	0.99985	FALSE
DCTN1	1	FALSE
DCTN2	0.96426	FALSE
DCTN4	0.96088	FALSE
DCTN6	0.91211	FALSE
DCUN1D1	0.94143	FALSE
DCUN1D3	0.99167	FALSE
DCUN1D5	0.98742	FALSE
DCX	0.97127	FALSE
DDA1	0.98419	FALSE
DDAH2	0.94198	FALSE
DDB1	1	FALSE
DDI2	1	FALSE
DDR2	1	FALSE
DDX1	0.99999	FALSE
DDX17	1	FALSE
DDX18	0.97928	FALSE
DDX19A	0.99998	FALSE
DDX21	1	FALSE
DDX23	1	TRUE
DDX24	0.99745	FALSE
DDX39A	0.99752	FALSE
DDX39B	1	FALSE
DDX3X	0.99986	TRUE
DDX3Y	0.96494	FALSE
DDX4	1	FALSE
DDX42	1	FALSE
DDX46	1	FALSE
DDX5	1	FALSE
DDX6	1	FALSE
DEDD	0.99998	FALSE
DENND2B	1	FALSE
DENND4A	0.99998	FALSE
DENND5B	1	FALSE
DENR	0.91648	TRUE
DEPDC5	1	TRUE
DERA	0.90515	FALSE
DGCR8	1	FALSE
DGKA	0.99999	FALSE
DGKI	1	TRUE
DGKZ	0.99989	FALSE
DHDDS	0.99154	FALSE
DHX15	1	FALSE
DHX30	1	TRUE
DHX36	1	FALSE
DHX37	0.99983	FALSE
DHX40	0.97018	FALSE
DHX9	1	TRUE
DIAPH1	1	FALSE
DIAPH2	0.99443	FALSE
DICER1	1	FALSE
DIDO1	1	FALSE
DIO3	0.94937	FALSE
DIP2B	0.99978	FALSE
DIP2C	1	TRUE
DIS3L2	0.99699	FALSE
DKC1	0.99916	FALSE
DLC1	1	FALSE
DLG1	0.99912	TRUE
DLG2	1	TRUE
DLG3	0.99999	FALSE
DLG4	1	TRUE
DLG5	1	FALSE
DLGAP1	1	TRUE
DLGAP2	0.99998	TRUE
DLGAP3	1	TRUE
DLGAP4	1	FALSE
DLK1	0.99854	FALSE
DLK2	0.99805	FALSE
DLL1	1	TRUE
DLL4	1	FALSE
DLST	0.98877	FALSE
DLX1	0.93831	FALSE
DLX2	0.95735	TRUE
DLX3	0.95697	TRUE
DLX5	0.98097	FALSE
DLX6	0.99907	TRUE
DMBX1	0.99891	FALSE
DMD	1	TRUE
DMRT1	0.99766	FALSE
DMRTC2	0.98874	FALSE
DMTF1	0.96392	FALSE
DMXL1	1	FALSE
DMXL2	1	TRUE
DNAJA2	1	FALSE
DNAJB12	0.99454	FALSE
DNAJB5	0.97766	FALSE
DNAJC11	1	FALSE
DNAJC13	1	FALSE
DNAJC14	1	FALSE
DNAJC2	0.99779	FALSE
DNAJC5	0.99993	FALSE
DNAJC6	1	FALSE
DNAJC7	0.99999	FALSE
DNM1	1	TRUE
DNM1L	0.9943	FALSE
DNM2	1	FALSE
DNMT1	1	FALSE
DNMT3B	1	FALSE
DOCK2	1	FALSE
DOCK3	1	FALSE
DOCK4	0.99999	TRUE
DOCK9	1	FALSE
DOP1A	1	FALSE
DOT1L	1	FALSE
DPF1	0.99998	FALSE
DPF2	1	FALSE
DPF3	0.9951	FALSE
DPP10	1	TRUE
DPP8	1	FALSE
DPP9	0.92344	FALSE
DPYSL2	1	TRUE
DPYSL3	0.99998	TRUE
DPYSL5	1	FALSE
DRD1	0.99991	TRUE
DRD2	0.99986	TRUE
DROSHA	1	FALSE
DSCAM	1	TRUE
DSCAML1	1	FALSE
DSG1	0.99924	FALSE
DSP	1	FALSE
DST	1	TRUE
DSTYK	0.99989	FALSE
DTNA	0.99988	FALSE
DTX3	0.93482	FALSE
DUSP16	0.9727	FALSE
DUSP6	0.99498	FALSE
DUSP7	0.93727	FALSE
DYNC1H1	1	TRUE
DYNC1LI1	0.98046	FALSE
DYNC1LI2	0.99983	FALSE
DYNLL2	0.96039	FALSE
DYRK1A	1	TRUE
DYRK1B	0.9981	FALSE
DYRK2	0.99297	FALSE
E2F1	0.99922	FALSE
E2F3	0.99998	FALSE
E2F4	0.96802	FALSE
E2F7	0.94819	FALSE
E4F1	0.99781	FALSE
EBAG9	0.90158	FALSE
EBF1	1	FALSE
EBF2	0.99998	FALSE
EBF3	1	TRUE
EBP	0.93645	FALSE
ECE1	0.99443	FALSE
ECPAS	1	TRUE
EDA	0.97531	FALSE
EDC3	0.92365	FALSE
EDC4	0.93477	FALSE
EDF1	0.97658	FALSE
EDNRA	0.99906	FALSE
EDRF1	0.94246	FALSE
EED	0.99918	FALSE
EEF1A1	1	FALSE
EEF1A2	0.99995	TRUE
EEF1G	0.99993	FALSE
EEF2	0.99999	FALSE
EFEMP1	1	FALSE
EFHC2	0.9991	FALSE
EFNA5	0.9771	FALSE
EFNB1	0.93251	FALSE
EFNB2	0.99997	FALSE
EFTUD2	1	FALSE
EGFR	0.99643	FALSE
EGLN1	0.96323	FALSE
EGR1	0.99377	FALSE
EGR2	0.9969	FALSE
EGR3	0.99738	TRUE
EHBP1	0.98147	FALSE
EHF	0.99881	FALSE
EHMT1	1	TRUE
EHMT2	0.99883	FALSE
EID1	0.9389	FALSE
EIF1AX	0.91015	FALSE
EIF2B3	0.92739	FALSE
EIF2B5	0.95258	FALSE
EIF2S1	0.99981	FALSE
EIF2S2	1	FALSE
EIF2S3	0.96388	FALSE
EIF3A	1	FALSE
EIF3B	1	FALSE
EIF3D	1	FALSE
EIF3F	0.99413	TRUE
EIF3G	0.99957	TRUE
EIF3M	0.9761	FALSE
EIF4A1	1	FALSE
EIF4A2	1	FALSE
EIF4A3	1	FALSE
EIF4B	1	FALSE
EIF4E	1	TRUE
EIF4ENIF1	1	FALSE
EIF4G1	1	TRUE
EIF4G2	1	FALSE
EIF4G3	1	FALSE
EIF4H	0.99995	FALSE
EIF5	0.99999	FALSE
EIF5A	0.99864	TRUE
EIF5B	1	FALSE
EIF6	0.92039	FALSE
ELAVL1	1	FALSE
ELAVL2	1	TRUE
ELAVL3	0.9999	TRUE
ELAVL4	1	FALSE
ELF2	1	FALSE
ELK1	0.93711	FALSE
ELL	0.99707	FALSE
ELL2	1	FALSE
ELMO1	1	FALSE
ELMO2	0.98606	FALSE
ELOA	1	FALSE
ELOC	0.98529	FALSE
ELOVL1	0.99895	FALSE
ELOVL5	0.999	FALSE
ELOVL6	0.9968	FALSE
EMC3	0.92255	FALSE
EMC7	0.99859	FALSE
EMD	0.93178	FALSE
EML1	1	FALSE
EMSY	1	TRUE
EMX2	0.97774	FALSE
ENAH	0.99975	FALSE
ENG	1	FALSE
ENO2	0.99707	FALSE
ENY2	0.9842	FALSE
EOMES	0.9953	FALSE
EP300	1	TRUE
EP400	1	TRUE
EPAS1	1	FALSE
EPB41L1	1	FALSE
EPB41L2	1	FALSE
EPB41L3	0.99906	FALSE
EPB41L4B	1	FALSE
EPC1	1	FALSE
EPC2	1	TRUE
EPHA3	0.99962	FALSE
EPHA4	1	FALSE
EPHA7	1	FALSE
EPHB1	0.99979	TRUE
EPHB2	1	TRUE
EPHB3	0.99991	FALSE
EPS15L1	0.99997	FALSE
EPS8	0.99944	FALSE
ERBB2	0.9527	FALSE
ERBB4	1	FALSE
ERBIN	0.9864	TRUE
ERC1	0.98127	FALSE
ERC2	0.99965	FALSE
ERCC6L	0.99932	FALSE
ERF	0.99784	FALSE
ERG	1	TRUE
ERH	0.97262	FALSE
ERI3	0.99967	FALSE
ERN1	0.99748	FALSE
ESCO1	0.98047	FALSE
ESM1	0.91331	FALSE
ESPL1	1	FALSE
ESR1	0.99978	FALSE
ESRP1	0.9993	FALSE
ESRRA	0.99674	FALSE
ESRRG	0.99972	FALSE
ETF1	1	FALSE
ETNK1	0.99953	FALSE
ETS1	0.99997	FALSE
ETS2	0.99904	FALSE
ETV3	0.99777	FALSE
ETV5	1	FALSE
ETV6	0.99889	FALSE
EVI5L	0.99613	FALSE
EVL	0.99747	FALSE
EWSR1	1	FALSE
EXOC3	0.9951	TRUE
EXOC5	0.97521	TRUE
EXOC8	0.93	FALSE
EXT1	1	TRUE
EXTL3	0.97671	FALSE
EYA1	1	FALSE
EYA4	0.99226	FALSE
EZH1	0.99986	FALSE
EZH2	1	FALSE
F8	1	FALSE
F9	0.99776	FALSE
FADS1	0.99998	FALSE
FADS2	0.99995	FALSE
FAF1	0.99502	FALSE
FAF2	1	FALSE
FAM102B	0.91072	FALSE
FAM107B	0.96671	FALSE
FAM110B	0.91585	FALSE
FAM120A	1	FALSE
FAM120C	0.99998	FALSE
FAM126B	0.93541	FALSE
FAM135B	0.99977	FALSE
FAM13A	0.99397	FALSE
FAM168A	0.99998	FALSE
FAM169A	0.99893	FALSE
FAM171A1	0.99983	FALSE
FAM171B	1	FALSE
FAM193A	1	FALSE
FAM205A	0.99997	FALSE
FAM214B	0.95302	FALSE
FAM219A	0.99863	FALSE
FAM222B	0.93578	FALSE
FAM50A	0.97913	FALSE
FAM53C	0.99509	FALSE
FAM76B	0.96251	FALSE
FAM91A1	0.99848	FALSE
FANCB	0.99631	FALSE
FAR2	0.99538	FALSE
FAS	0.99996	FALSE
FASN	1	FALSE
FAT3	1	FALSE
FAT4	1	FALSE
FAU	0.99902	FALSE
FAXC	0.99998	FALSE
FBH1	0.99995	FALSE
FBL	0.99982	FALSE
FBLN1	0.99344	FALSE
FBLN5	0.91804	FALSE
FBN1	1	TRUE
FBN2	1	FALSE
FBRS	1	FALSE
FBXL16	0.9406	FALSE
FBXL17	0.99973	FALSE
FBXL19	0.98875	FALSE
FBXL20	0.99997	FALSE
FBXL3	0.96125	FALSE
FBXL5	0.99999	FALSE
FBXL7	0.99324	FALSE
FBXO11	1	TRUE
FBXO22	0.91397	FALSE
FBXO24	0.9022	FALSE
FBXO28	0.9968	FALSE
FBXO3	0.99854	FALSE
FBXO30	0.97721	FALSE
FBXO32	0.92089	FALSE
FBXO33	0.96223	TRUE
FBXO38	0.99237	FALSE
FBXO42	1	FALSE
FBXO43	0.9981	FALSE
FBXO45	0.99556	FALSE
FBXO5	0.99977	FALSE
FBXW11	1	FALSE
FBXW2	0.9993	FALSE
FBXW7	1	FALSE
FCGRT	0.94605	FALSE
FCHO1	0.99054	FALSE
FCHO2	0.99315	FALSE
FCHSD2	0.99822	FALSE
FEM1B	0.99922	FALSE
FERMT2	1	FALSE
FERMT3	0.97417	FALSE
FEZF1	0.99962	FALSE
FEZF2	0.99998	TRUE
FGB	0.90787	FALSE
FGD1	0.9997	FALSE
FGD4	0.98264	FALSE
FGD5	1	FALSE
FGF10	0.99903	FALSE
FGF13	0.96723	TRUE
FGF14	0.99977	TRUE
FGF17	0.99787	FALSE
FGF18	0.98454	FALSE
FGF9	0.99251	FALSE
FGFR1	1	TRUE
FGFR2	1	FALSE
FGFR3	0.99988	FALSE
FGR	0.9232	FALSE
FHIP1B	0.9999	FALSE
FHL1	0.96979	FALSE
FIGN	1	FALSE
FILIP1L	0.99753	FALSE
FIP1L1	1	FALSE
FKBP8	1	FALSE
FLCN	0.98883	FALSE
FLI1	0.99996	FALSE
FLNA	1	TRUE
FLNC	1	FALSE
FLT1	1	FALSE
FLT3	0.99725	FALSE
FLT3LG	0.98943	FALSE
FLT4	1	FALSE
FMN2	0.99703	FALSE
FMNL1	0.99994	FALSE
FMR1	0.99361	TRUE
FN1	1	FALSE
FNBP1	0.99912	FALSE
FNBP4	1	FALSE
FNDC3A	1	FALSE
FNDC3B	1	FALSE
FNIP1	1	FALSE
FNIP2	0.99998	FALSE
FOS	0.97667	FALSE
FOSB	0.99557	FALSE
FOSL2	0.99969	FALSE
FOXA2	0.96744	FALSE
FOXD4L3	0.98691	FALSE
FOXD4L5	0.94917	FALSE
FOXG1	0.99831	TRUE
FOXJ2	0.99998	FALSE
FOXM1	0.96966	FALSE
FOXN1	0.99949	FALSE
FOXN3	0.99975	FALSE
FOXN4	0.99877	FALSE
FOXO1	0.99996	FALSE
FOXO3	0.99997	FALSE
FOXP1	1	TRUE
FOXP2	1	TRUE
FOXP3	0.99439	FALSE
FOXP4	0.99976	FALSE
FRG2B	0.92055	FALSE
FRMD4A	0.99822	FALSE
FRMD5	0.98902	TRUE
FRMPD4	1	TRUE
FRS2	0.99911	FALSE
FRY	1	FALSE
FRYL	1	TRUE
FSCN1	0.97356	FALSE
FSD1	0.98576	FALSE
FST	0.99997	FALSE
FSTL4	0.9993	FALSE
FTH1	0.99548	FALSE
FTSJ1	0.99261	FALSE
FTSJ3	0.99948	FALSE
FUBP1	0.99993	FALSE
FUBP3	0.99834	FALSE
FURIN	1	FALSE
FUS	1	FALSE
FXR1	0.99386	FALSE
FXR2	0.99999	FALSE
FYB1	0.99996	FALSE
FYN	1	FALSE
FZD3	0.98648	FALSE
FZD5	0.98911	FALSE
FZR1	0.99999	FALSE
G6PD	0.99011	FALSE
GAB1	0.99938	FALSE
GAB2	0.93931	FALSE
GAB3	0.9536	FALSE
GABBR1	1	FALSE
GABBR2	0.99999	TRUE
GABPA	1	FALSE
GABPB1	0.98796	FALSE
GABRA1	1	FALSE
GABRA2	0.98587	FALSE
GABRA4	0.99972	TRUE
GABRA5	0.99504	FALSE
GABRB2	0.99996	TRUE
GABRB3	0.9999	TRUE
GABRG2	0.99995	TRUE
GAD2	0.99997	FALSE
GADD45A	0.93602	FALSE
GALNT1	0.99998	FALSE
GALNT2	0.95737	TRUE
GANAB	1	FALSE
GAP43	0.99644	FALSE
GAPVD1	1	FALSE
GAREM1	0.97716	FALSE
GARNL3	0.97723	FALSE
GART	0.96351	FALSE
GATA1	0.94798	FALSE
GATA2	0.99993	FALSE
GATA3	0.99999	FALSE
GATA4	0.99963	FALSE
GATA6	0.95443	FALSE
GATAD2A	1	FALSE
GATAD2B	1	FALSE
GCLC	0.99952	FALSE
GCM1	0.99033	FALSE
GCN1	1	FALSE
GDF6	0.99957	FALSE
GDI1	0.99471	FALSE
GDNF	0.99269	FALSE
GEMIN8	0.94464	FALSE
GFOD1	0.97472	FALSE
GFOD2	0.92771	FALSE
GFRA1	0.99765	FALSE
GGA1	0.99993	FALSE
GGNBP2	1	TRUE
GID8	0.91436	FALSE
GIGYF2	1	TRUE
GIMAP1	0.95557	FALSE
GIT1	1	FALSE
GJA1	0.96349	FALSE
GJC1	0.99974	FALSE
GK	0.98937	FALSE
GK5	0.92596	FALSE
GLA	0.99675	FALSE
GLCE	0.96461	FALSE
GLG1	0.99968	FALSE
GLI2	1	FALSE
GLI3	1	TRUE
GLIS1	0.94772	TRUE
GLP1R	0.98556	FALSE
GLRA2	0.97334	TRUE
GLUD1	0.97389	FALSE
GLUL	0.99983	FALSE
GLYR1	0.99999	FALSE
GMEB1	1	FALSE
GMEB2	0.99967	FALSE
GNA11	0.99978	FALSE
GNA12	0.9255	FALSE
GNA13	0.99986	FALSE
GNAI1	0.94486	TRUE
GNAI2	1	FALSE
GNAL	0.97901	FALSE
GNAO1	1	FALSE
GNAS	1	TRUE
GNAZ	0.99978	FALSE
GNB1	0.99759	FALSE
GNB2	0.99995	TRUE
GNL1	1	FALSE
GNL3L	0.99558	FALSE
GNPAT	0.98871	FALSE
GOLGA2	1	FALSE
GOLGA6A	0.99515	FALSE
GOLGA6C	0.9025	FALSE
GOLGA6L10	0.99602	FALSE
GON4L	0.97409	FALSE
GORAB	0.96434	FALSE
GPAT4	0.9996	FALSE
GPATCH8	1	FALSE
GPBP1	1	FALSE
GPC3	0.9982	FALSE
GPC4	0.92613	TRUE
GPC6	0.99996	TRUE
GPHN	0.99999	TRUE
GPKOW	0.99553	FALSE
GPM6A	0.99024	FALSE
GPM6B	0.90097	FALSE
GPR143	0.95565	FALSE
GPRASP2	0.98751	FALSE
GPS1	1	FALSE
GRAMD4	0.99858	FALSE
GRB10	1	TRUE
GRB2	0.99988	FALSE
GREB1L	1	FALSE
GRHL2	1	FALSE
GRHL3	0.99997	FALSE
GRIA1	1	TRUE
GRIA2	1	TRUE
GRIA3	0.99976	TRUE
GRIA4	0.99957	FALSE
GRID1	1	TRUE
GRID2	0.99997	TRUE
GRIK2	0.99174	TRUE
GRIK3	0.99999	TRUE
GRIK4	0.96028	TRUE
GRIN2A	1	TRUE
GRIN2B	1	TRUE
GRIP1	1	TRUE
GRIPAP1	0.99999	FALSE
GRK2	1	FALSE
GRM1	1	FALSE
GRM3	0.98241	FALSE
GRM4	0.99884	FALSE
GRM5	0.99953	TRUE
GRM7	0.98882	TRUE
GRN	0.95206	FALSE
GSE1	1	FALSE
GSK3A	0.99997	FALSE
GSPT1	0.99979	FALSE
GSPT2	0.98321	FALSE
GTF2A1	0.99787	FALSE
GTF2H1	0.99692	FALSE
GTF2I	0.99996	TRUE
GTF2IRD1	1	FALSE
GTF3C1	1	FALSE
GTF3C2	1	FALSE
GTF3C4	0.97323	FALSE
GTPBP1	0.95945	FALSE
GTPBP4	0.99654	FALSE
GTSF1	0.96543	FALSE
H2AZ1	0.95342	FALSE
H3-3B	0.96495	TRUE
HAPLN1	0.90393	FALSE
HAS2	0.99934	FALSE
HAUS7	0.98913	FALSE
HBG2	0.96135	FALSE
HCFC1	1	TRUE
HCFC2	1	FALSE
HCN1	1	TRUE
HDAC1	0.94922	FALSE
HDAC2	0.98923	FALSE
HDAC3	0.99994	FALSE
HDAC4	1	TRUE
HDAC5	1	FALSE
HDAC6	1	FALSE
HDAC7	1	FALSE
HDAC8	0.98556	TRUE
HDAC9	1	FALSE
HDGF	0.99837	FALSE
HDGFL2	0.91449	FALSE
HDGFL3	0.99951	FALSE
HDLBP	1	TRUE
HEATR1	1	FALSE
HECTD1	1	TRUE
HECTD2	0.99461	FALSE
HECTD4	1	TRUE
HECW1	1	FALSE
HELLS	0.95571	FALSE
HELQ	0.90156	FALSE
HELZ	1	FALSE
HERC1	1	TRUE
HERC2	1	TRUE
HERC3	0.99979	FALSE
HERC4	1	FALSE
HERPUD2	0.99691	FALSE
HESX1	0.92802	FALSE
HEXIM1	1	FALSE
HEY1	0.91549	FALSE
HGF	0.99764	FALSE
HGS	0.92095	FALSE
HHIP	1	FALSE
HIC2	1	FALSE
HID1	0.92707	FALSE
HIF1A	0.99999	FALSE
HINFP	0.99412	FALSE
HIPK1	1	FALSE
HIPK2	1	FALSE
HIPK3	0.9993	FALSE
HIRA	1	FALSE
HIVEP1	1	FALSE
HIVEP2	1	TRUE
HK1	1	FALSE
HLF	0.99063	FALSE
HLX	0.99791	FALSE
HM13	0.92782	FALSE
HMBOX1	0.99924	FALSE
HMBS	0.93525	FALSE
HMG20A	0.96897	FALSE
HMGA1	0.98807	FALSE
HMGB1	0.99972	FALSE
HMGB2	0.99963	FALSE
HMGCR	0.9999	FALSE
HMGCS1	1	FALSE
HMGN3	0.96448	FALSE
HMGXB3	0.99993	FALSE
HNF1A	0.99926	FALSE
HNF1B	1	FALSE
HNF4A	0.99999	FALSE
HNF4G	0.99746	FALSE
HNRNPA1	0.99998	FALSE
HNRNPA2B1	1	FALSE
HNRNPA3	1	FALSE
HNRNPC	1	FALSE
HNRNPD	0.99998	TRUE
HNRNPDL	0.99775	FALSE
HNRNPF	0.99997	TRUE
HNRNPH1	1	FALSE
HNRNPH2	0.95448	TRUE
HNRNPH3	0.99974	FALSE
HNRNPK	0.99995	TRUE
HNRNPL	1	FALSE
HNRNPM	0.99974	FALSE
HNRNPR	1	TRUE
HNRNPU	1	TRUE
HNRNPUL1	1	FALSE
HNRNPUL2	1	TRUE
HOMER1	1	TRUE
HOOK3	0.99969	FALSE
HOXA13	0.98274	FALSE
HOXA2	0.99969	FALSE
HOXA3	0.93875	FALSE
HP1BP3	0.99997	FALSE
HPCA	0.93033	FALSE
HPN	0.99992	FALSE
HPRT1	0.93728	FALSE
HPS4	0.94736	FALSE
HRH2	0.99368	FALSE
HS6ST1	0.9948	FALSE
HSD17B10	0.93604	FALSE
HSF2	0.99748	FALSE
HSF5	1	FALSE
HSP90AA1	1	FALSE
HSP90AB1	1	FALSE
HSP90B1	1	FALSE
HSPA12A	0.98323	FALSE
HSPA2	0.96629	FALSE
HSPA4	1	FALSE
HSPA5	0.97851	FALSE
HSPA8	1	FALSE
HSPA9	0.9098	FALSE
HSPD1	1	FALSE
HSPE1-MOB4	0.99999	FALSE
HSPH1	0.99995	FALSE
HTATSF1	0.9974	FALSE
HTT	1	FALSE
HUNK	0.99999	FALSE
HUWE1	1	TRUE
HYOU1	1	FALSE
ICE1	1	FALSE
ICMT	0.91122	FALSE
IDE	0.98105	FALSE
IDH2	0.99396	FALSE
IDS	0.9964	FALSE
IFT20	0.92617	FALSE
IGBP1	0.98274	FALSE
IGF1R	1	FALSE
IGF2	0.96554	FALSE
IGF2BP1	1	FALSE
IGF2BP2	1	FALSE
IGF2BP3	1	FALSE
IGF2R	1	FALSE
IGFBP3	0.94614	FALSE
IGFLR1	0.90596	FALSE
IGSF1	0.99998	FALSE
IGSF3	1	FALSE
IGSF9B	0.99705	FALSE
IHH	0.9355	FALSE
IKBKB	0.99571	FALSE
IKZF1	1	TRUE
IKZF2	0.99809	FALSE
IKZF3	1	FALSE
IKZF4	0.99997	FALSE
IKZF5	0.99997	FALSE
IL13RA1	0.96333	FALSE
IL1R1	0.95363	FALSE
IL1RAPL1	0.99886	TRUE
IL1RAPL2	0.98424	TRUE
IL21	0.98551	FALSE
IL2RG	0.99152	FALSE
IL6ST	0.99985	FALSE
ILDR2	0.99794	FALSE
ILF2	0.99998	TRUE
ILF3	1	FALSE
ILKAP	0.99992	FALSE
ILRUN	1	FALSE
INCENP	0.96278	FALSE
INF2	0.99182	FALSE
ING1	0.99079	FALSE
ING2	0.99956	FALSE
ING3	0.99999	FALSE
ING5	0.92732	FALSE
INHBA	1	FALSE
INHBB	0.92212	FALSE
INO80	1	FALSE
INO80D	1	FALSE
INPP4A	1	FALSE
INPP4B	0.94479	FALSE
INPP5A	0.99994	FALSE
INPP5D	1	FALSE
INTS12	0.93848	FALSE
INTS13	0.99934	FALSE
INTS2	0.98785	FALSE
INTS3	1	FALSE
INTS6	1	TRUE
INTS7	0.99701	FALSE
INTS8	0.99954	FALSE
IP6K1	0.965	FALSE
IP6K2	0.99997	FALSE
IPCEF1	0.9566	FALSE
IPO13	1	FALSE
IPO5	1	FALSE
IPO7	1	FALSE
IPO9	1	FALSE
IPPK	0.97546	FALSE
IQCJ-SCHIP1	0.99091	FALSE
IQGAP1	1	FALSE
IQSEC1	0.99806	FALSE
IQSEC2	0.99998	TRUE
IRAK1	0.98774	FALSE
IREB2	0.99999	FALSE
IRF1	0.95105	FALSE
IRF2	0.99905	FALSE
IRF2BP1	0.94444	FALSE
IRF2BPL	0.90872	TRUE
IRF4	0.99993	FALSE
IRF5	0.93637	FALSE
IRF6	1	FALSE
IRF8	0.99678	FALSE
IRF9	0.9991	FALSE
IRX5	0.99903	TRUE
ISL1	0.99999	FALSE
ISLR2	0.96375	FALSE
ISY1	1	FALSE
ISY1-RAB43	0.99999	FALSE
ITCH	1	FALSE
ITGA5	0.9994	FALSE
ITGB1	0.99977	FALSE
ITGB5	0.96524	FALSE
ITPKB	1	FALSE
ITPR1	1	TRUE
ITSN1	1	TRUE
IVNS1ABP	0.99955	FALSE
IWS1	0.99998	FALSE
JADE1	1	FALSE
JADE2	1	FALSE
JADE3	0.99978	FALSE
JAG1	1	FALSE
JAG2	0.90126	FALSE
JAK1	1	FALSE
JAKMIP1	1	FALSE
JAKMIP2	1	FALSE
JARID2	1	TRUE
JAZF1	0.99214	FALSE
JCAD	0.97474	FALSE
JKAMP	0.93138	FALSE
JMJD1C	1	TRUE
JMJD6	0.97943	FALSE
JPH1	0.99998	FALSE
JPH3	0.99998	FALSE
JPH4	0.98405	FALSE
JPT1	0.94715	FALSE
KALRN	1	FALSE
KANSL1	1	TRUE
KANSL1L	1	FALSE
KANSL3	1	FALSE
KAT2B	0.99932	TRUE
KAT5	0.9764	FALSE
KAT6A	1	TRUE
KAT6B	1	TRUE
KAT7	1	FALSE
KBTBD2	0.99985	FALSE
KBTBD6	0.99998	FALSE
KCMF1	0.99994	FALSE
KCNA2	0.93853	TRUE
KCNA4	1	FALSE
KCNAB2	0.98818	FALSE
KCNB1	1	TRUE
KCNB2	1	FALSE
KCNC1	0.99996	TRUE
KCND2	0.99951	TRUE
KCND3	1	TRUE
KCNH1	0.99267	TRUE
KCNH2	0.95273	FALSE
KCNH3	0.97352	FALSE
KCNH4	0.99809	FALSE
KCNH7	0.9751	TRUE
KCNJ12	0.99539	FALSE
KCNJ3	1	FALSE
KCNJ4	0.99989	FALSE
KCNJ6	0.98904	FALSE
KCNK1	0.96341	FALSE
KCNK9	0.99761	FALSE
KCNMA1	1	TRUE
KCNMB4	0.9912	FALSE
KCNN3	0.99999	FALSE
KCNQ2	1	TRUE
KCNQ3	0.99909	TRUE
KCNQ5	0.99994	FALSE
KCNV1	1	FALSE
KCTD1	0.99709	FALSE
KCTD16	0.9425	FALSE
KCTD9	0.9959	FALSE
KDM1A	0.92834	FALSE
KDM2A	1	TRUE
KDM2B	1	TRUE
KDM3A	0.99618	TRUE
KDM3B	1	TRUE
KDM4A	1	FALSE
KDM4B	1	TRUE
KDM5A	1	TRUE
KDM5C	1	TRUE
KDM5D	0.92793	FALSE
KDM6A	1	TRUE
KDM6B	1	TRUE
KDM7A	0.99989	FALSE
KDR	1	FALSE
KEAP1	0.90917	FALSE
KHDC4	0.9999	FALSE
KHDRBS1	0.99848	FALSE
KHSRP	1	FALSE
KIAA0232	1	TRUE
KIAA1217	0.98098	FALSE
KIAA1958	0.99948	FALSE
KIDINS220	0.99999	FALSE
KIF11	1	FALSE
KIF13A	0.99966	FALSE
KIF1A	1	TRUE
KIF1B	1	FALSE
KIF23	1	FALSE
KIF2A	0.92381	FALSE
KIF2C	0.99999	FALSE
KIF3A	1	FALSE
KIF3C	1	FALSE
KIF4A	0.99998	FALSE
KIF5A	1	FALSE
KIF5B	0.99988	FALSE
KIF5C	1	TRUE
KIRREL1	0.99999	FALSE
KIT	1	FALSE
KITLG	0.90363	FALSE
KLC1	1	FALSE
KLC2	0.93204	FALSE
KLF12	0.99886	FALSE
KLF15	0.99576	FALSE
KLF3	0.99775	FALSE
KLF5	0.99961	FALSE
KLF6	1	FALSE
KLF7	0.99999	TRUE
KLF9	0.99727	FALSE
KLHDC10	0.94895	FALSE
KLHDC3	1	FALSE
KLHL10	0.99997	FALSE
KLHL12	0.99956	FALSE
KLHL15	0.99422	FALSE
KLHL2	0.99999	FALSE
KLHL20	0.98704	TRUE
KLHL22	0.99657	FALSE
KLHL29	0.99999	FALSE
KLHL3	0.99999	FALSE
KMO	0.90932	FALSE
KMT2A	1	TRUE
KMT2B	1	TRUE
KMT2C	1	TRUE
KMT2D	1	FALSE
KMT2E	1	TRUE
KMT5A	0.99999	FALSE
KMT5B	1	TRUE
KNG1	0.93457	TRUE
KNL1	1	FALSE
KPNA1	0.99999	FALSE
KPNA3	0.99999	FALSE
KPNA4	0.9994	FALSE
KPNA6	1	FALSE
KPNB1	1	FALSE
KRAS	0.99914	FALSE
KRT18	0.99876	FALSE
KRT5	0.90039	FALSE
KSR1	0.99203	FALSE
KSR2	1	FALSE
L1CAM	1	FALSE
L3MBTL3	1	FALSE
LAMC1	1	FALSE
LAMP1	0.99992	FALSE
LAMTOR2	0.94015	FALSE
LARP1	1	TRUE
LARP4	0.99994	FALSE
LARP4B	1	FALSE
LAS1L	0.99955	TRUE
LASP1	0.99911	FALSE
LAT	0.99354	FALSE
LAT2	0.9095	FALSE
LATS1	1	FALSE
LATS2	0.98337	FALSE
LBR	0.97208	FALSE
LCK	1	FALSE
LCLAT1	0.94165	FALSE
LCOR	1	FALSE
LCORL	1	FALSE
LCP1	0.99997	FALSE
LCP2	0.99672	FALSE
LDB1	1	TRUE
LDB2	0.99944	FALSE
LDLRAD4	0.9233	FALSE
LEF1	0.99636	FALSE
LENG8	1	FALSE
LEO1	0.98927	TRUE
LGALS9C	0.97513	FALSE
LGI1	1	FALSE
LHFPL3	0.94011	FALSE
LHX1	0.92032	FALSE
LHX2	0.99972	TRUE
LHX5	0.99753	FALSE
LHX6	0.99211	FALSE
LHX8	0.96499	FALSE
LHX9	0.99987	FALSE
LIMD1	0.9789	FALSE
LIMK1	1	FALSE
LIN28B	0.99351	FALSE
LIN54	1	FALSE
LIN9	1	FALSE
LINGO1	0.9947	FALSE
LMNA	1	FALSE
LMNB1	0.95546	FALSE
LMNB2	0.99996	FALSE
LMO3	0.95463	FALSE
LMO4	0.99482	FALSE
LMO7	0.94526	FALSE
LMOD1	0.99979	FALSE
LMTK2	1	FALSE
LMX1A	0.99383	FALSE
LMX1B	0.99955	TRUE
LONP1	0.99997	FALSE
LOX	0.97953	FALSE
LPAR1	0.99784	FALSE
LPCAT1	0.96184	FALSE
LPCAT3	0.99641	FALSE
LPCAT4	0.94422	FALSE
LPGAT1	0.99999	FALSE
LRCH1	0.99978	FALSE
LRCH2	0.99713	FALSE
LRP1	1	TRUE
LRP12	1	FALSE
LRP1B	1	FALSE
LRP2	1	TRUE
LRP5	0.99983	FALSE
LRP6	1	FALSE
LRP8	0.99999	FALSE
LRRC25	0.91569	FALSE
LRRC37A2	0.95234	FALSE
LRRC37A3	0.9939	FALSE
LRRC37B	1	FALSE
LRRC3B	0.97349	FALSE
LRRC4	0.99637	TRUE
LRRC41	1	FALSE
LRRC49	0.97993	FALSE
LRRC4C	0.99998	TRUE
LRRC7	1	FALSE
LRRC8C	0.97153	FALSE
LRRC8D	0.97464	FALSE
LRRN1	0.98007	FALSE
LRRN2	0.96341	FALSE
LRRTM1	0.99966	FALSE
LSAMP	0.99998	FALSE
LSM12	0.99993	FALSE
LSM14A	0.99937	FALSE
LSM14B	0.99994	FALSE
LTBR	0.97912	FALSE
LTN1	0.99464	FALSE
LUC7L	0.9586	FALSE
LUC7L3	1	FALSE
LUZP1	0.99984	FALSE
LYN	1	FALSE
LYPLA2	0.99549	FALSE
M6PR	0.95468	FALSE
MAB21L1	0.99228	FALSE
MACF1	1	TRUE
MACO1	1	FALSE
MACROH2A1	0.99987	FALSE
MACROH2A2	0.98534	FALSE
MAF1	0.99613	FALSE
MAFB	0.97964	FALSE
MAGED1	0.99831	FALSE
MAGED2	0.99545	FALSE
MAGEE1	0.97046	FALSE
MAGI1	1	FALSE
MAGI2	1	FALSE
MAGI3	1	FALSE
MAGOH	0.98413	FALSE
MAGT1	0.96138	FALSE
MAK16	0.99999	FALSE
MAML1	1	FALSE
MAML2	1	FALSE
MAML3	1	FALSE
MAMLD1	0.99842	FALSE
MAN1A1	0.96602	FALSE
MAN1A2	0.96552	FALSE
MAOA	0.99928	TRUE
MAOB	0.99903	TRUE
MAP1A	1	TRUE
MAP1B	1	TRUE
MAP1S	0.95049	FALSE
MAP2	1	FALSE
MAP2K1	0.99628	FALSE
MAP2K4	0.99999	FALSE
MAP2K7	0.99804	FALSE
MAP3K1	1	FALSE
MAP3K10	0.99902	FALSE
MAP3K12	1	FALSE
MAP3K14	1	FALSE
MAP3K20	0.99993	FALSE
MAP3K3	1	FALSE
MAP3K4	1	FALSE
MAP3K5	0.99994	FALSE
MAP3K7	0.99991	FALSE
MAP3K8	0.92706	FALSE
MAP4	1	FALSE
MAP4K1	1	TRUE
MAP4K4	1	TRUE
MAP4K5	0.9292	FALSE
MAPK1	0.99852	FALSE
MAPK10	0.99222	FALSE
MAPK14	0.99648	FALSE
MAPK4	0.9285	FALSE
MAPK6	0.99718	FALSE
MAPK8	0.99762	FALSE
MAPK8IP1	0.99999	TRUE
MAPK8IP2	0.99975	FALSE
MAPK8IP3	1	FALSE
MAPKAP1	0.99999	FALSE
MAPKAPK2	1	FALSE
MAPKBP1	0.99793	FALSE
MAPRE1	0.99919	FALSE
MAPRE2	0.99871	FALSE
MAPRE3	1	FALSE
MAPT	0.96116	TRUE
MARCHF4	0.98474	FALSE
MARCHF5	0.9985	FALSE
MARCHF6	1	FALSE
MARCHF7	0.99999	FALSE
MARF1	1	FALSE
MARK1	0.97522	TRUE
MARK2	1	TRUE
MARK4	1	FALSE
MAST1	1	TRUE
MAST3	1	TRUE
MAT2A	1	FALSE
MAT2B	0.91221	FALSE
MATR3	1	FALSE
MAU2	1	FALSE
MAX	0.99818	FALSE
MAZ	0.99951	FALSE
MB21D2	0.99473	FALSE
MBD1	1	TRUE
MBD2	0.94669	FALSE
MBD3	0.98387	TRUE
MBD5	1	TRUE
MBD6	0.98806	TRUE
MBNL1	0.99999	FALSE
MBNL2	0.98394	FALSE
MBNL3	0.97163	FALSE
MBP	0.97656	FALSE
MBTD1	0.99964	FALSE
MBTPS2	0.99752	FALSE
MCF2	0.99889	FALSE
MCL1	0.99835	FALSE
MCRS1	0.96777	FALSE
MCU	0.99644	FALSE
MDGA2	1	TRUE
MDM2	1	FALSE
MDM4	1	FALSE
MDN1	1	FALSE
MECOM	1	FALSE
MED1	1	FALSE
MED12	1	FALSE
MED12L	1	TRUE
MED13	1	TRUE
MED13L	1	TRUE
MED14	1	FALSE
MED15	1	FALSE
MED19	0.97243	FALSE
MED26	0.99998	FALSE
MEF2C	1	TRUE
MEF2D	1	FALSE
MEGF9	1	FALSE
MEIOC	1	FALSE
MEIS1	1	FALSE
MEIS2	1	TRUE
MEMO1	0.99695	TRUE
MEN1	1	FALSE
MEPCE	0.99999	FALSE
MEST	0.95808	FALSE
MET	0.99994	TRUE
METTL16	0.98603	FALSE
METTL9	0.99837	FALSE
MEX3A	0.99878	FALSE
MEX3C	0.90972	FALSE
MFAP1	0.99993	FALSE
MFF	0.96159	FALSE
MGA	1	FALSE
MGAT5	0.99998	FALSE
MGLL	0.99911	FALSE
MGRN1	0.99981	FALSE
MICAL3	1	FALSE
MID1	0.97967	FALSE
MIDEAS	1	FALSE
MIER3	1	FALSE
MINK1	1	TRUE
MITF	0.99467	FALSE
MKLN1	0.9992	FALSE
MKRN1	1	FALSE
MKX	0.93743	TRUE
MLEC	0.99782	FALSE
MLLT1	0.99994	FALSE
MLLT10	1	FALSE
MLLT3	1	FALSE
MLLT6	1	FALSE
MLXIP	0.99844	FALSE
MMP14	1	FALSE
MMP16	1	FALSE
MMS22L	0.9396	FALSE
MN1	0.9922	FALSE
MOB4	0.99997	FALSE
MON2	1	FALSE
MORC2	1	FALSE
MORC3	1	FALSE
MORC4	0.99783	FALSE
MORF4L1	0.99995	FALSE
MOSPD1	0.92491	FALSE
MOSPD2	0.99105	FALSE
MOV10	0.99994	FALSE
MPHOSPH8	0.96006	FALSE
MPP1	0.9877	FALSE
MPPED2	0.99893	FALSE
MPRIP	1	FALSE
MRAS	0.99084	FALSE
MRFAP1	0.94203	FALSE
MRGBP	0.9092	FALSE
MRPL27	0.97237	FALSE
MRTFA	1	FALSE
MRTFB	1	TRUE
MSANTD3	0.93522	FALSE
MSANTD3-TMEFF1	0.98108	FALSE
MSI1	0.99944	FALSE
MSI2	0.93699	FALSE
MSL1	0.99884	FALSE
MSL2	1	TRUE
MSL3	0.99665	TRUE
MSN	0.99967	FALSE
MTA1	1	FALSE
MTA2	1	FALSE
MTDH	0.98732	FALSE
MTF1	0.99987	TRUE
MTF2	1	FALSE
MTFR1L	0.9269	FALSE
MTHFD1	0.99434	FALSE
MTM1	0.99961	FALSE
MTMR1	0.999	FALSE
MTMR12	1	FALSE
MTMR3	1	FALSE
MTMR4	1	FALSE
MTOR	1	TRUE
MTSS1	1	FALSE
MTSS2	0.99408	TRUE
MTUS2	0.99611	FALSE
MUC5B	1	FALSE
MVB12B	0.99982	FALSE
MXD1	0.95203	FALSE
MYB	1	FALSE
MYBL1	0.99998	FALSE
MYBL2	0.97209	FALSE
[truncated: 2,507 more rows]
