# Supplementary material for: Long-read genome sequencing improves detection and functional interpretation of structural and repeat variants in autism
Source: Cell Genom. 2026 Mar 9;6(5):101186. doi: 10.1016/j.xgen.2026.101186 (PMC13174233; doi:10.1016/j.xgen.2026.101186)
Supplement: Table S5. De novo SVs, related to Figure 2 [file mmc6.xlsx]

## Sheet: Legend
Discription	Column/row name	Column/row discription
De novo SVs	CHROM	Chromosome of variant
	POS	Start position of varinat
	END	End position of variant
	ID	Variant ID
	SVTYPE	SV type
	PLATFORM_CV	Platform of discovery after cross validation
	SVLEN	SV length
	GENCODE	Gencode annotation
	denovo_LR	Samples descovered as de novo by long reads
	denovo_IL	Samples descovered as de novo by Illumina
	SYMBOL	Genes intersecting with variant
	GENES_PLI	pLI values of genes
	case_denovo_LR	Case status of samples, LR
	case_denovo_IL	Case status of samples, Illumina SR
	SR-WGS reference	Reference for short read discovered variants
	LR-WGS reference	Reference for long read discovered variants

## Sheet: Table S5
CHROM	POS	END	ID	SVTYPE	PLATFORM_CV	SVLEN	GENCODE	denovo_LR	denovo_IL	SYMBOL	GENES_PLI	case_denovo_LR	case_denovo_IL	SR-WGS reference	LR-WGS reference
chr1	163473313	163476176	UCSD_DEL_2686	DEL	IL	2863	dELS	.	REACH000747	RNA5SP62	.	.	Yes	Brandler et. al. [23]	.
chr3	169552177	169679490	Sniffles2.DEL.1DA319M2	DEL	LR_IL	-127313	start_codon	REACH000483	.	MECOM	1	No	.	Brandler et. al. [23]	This study
chr6	92433042	92433234	UCSD_DEL_21408	DEL	LR_IL	192	.	.	REACH000001	.	.	.	Yes	Brandler et. al. [23]	This study
chr7	67583137	67583324	UCSD_DUP_2747	DUP	LR_IL	187	.	.	REACH000643	.	.	.	Yes	Brandler et. al. [23]	This study
chr8	109090902	109090902	Sniffles2.INS.12A590M7	INS	LR*	314	.	REACH000479	.	TRHR	0.034484	Yes	.	.	This study
chr11	8402807	8430981	Sniffles2.DUP.150BEMA	DUP	LR	28174	CDS	REACH000426	.	STK33	0.42957	Yes	.	.	This study
chr13	20557651	20561035	Sniffles2.DEL.7EABMC	DEL	LR_IL	-3384	dELS	REACH000292	.	.	.	Yes	.	Brandler et. al. [23]	This study
chr8	8200000	12000000	8p23.1	DUP-DEL	LR_IL	3800000	CDS	CLINICAL_S1	CLINICAL_S1			Yes	Yes	This study	This study
chr10	83694180	103696005	chr10_rearange	REARRANGE	LR	20001825	CDS	REACH000592	.			No	.	.	This study
chr1	3253637	4705290	.	DUP	IL	1451653		.	REACH000544	PRDM16	0.999902	.	Yes	Brandler et. al. [23]	.
chr6	100463894	100468372	.	DEL	IL	4478		.	REACH000162	SIM1	0.992837	.	No	Brandler et. al. [23]	.
chr15	23043166	28092854	.	DUP	IL	5049688		.	REACH000316	UBE3A	0.998972	.	Yes	Brandler et. al. [23]	.
chr17	14186761	15583636	.	DEL	IL	1396875		.	REACH000767	PMP22	0.819103	.	Yes	Brandler et. al. [23]	.
chr22	36573534	36701731	.	DEL	IL	128197		.	REACH000001	CACNG2	0.947319	.	Yes	Brandler et. al. [23]	.
chrY	0	57227415	.	DUP	LR_IL	57227415		REACH000293	REACH000293			Yes	Yes	.	This study
*This SV was detectable by SR-WGS but did not meet stringent filtering criteria for de novo calling
