# Supplementary material for: Long-read genome sequencing improves detection and functional interpretation of structural and repeat variants in autism
Source: Cell Genom. 2026 Mar 9;6(5):101186. doi: 10.1016/j.xgen.2026.101186 (PMC13174233; doi:10.1016/j.xgen.2026.101186)
Supplement: Table S6. Number of REF and ALT supporting reads in SR-WGS, related to Figure 2E [file mmc7.xlsx]

## Sheet: Legend
Discription	Column/row name	Column/row discription
Number of REF and ALT supporting reads in SR-WGS in Figure 2E

## Sheet: Table S6
Sample	relation	Number of ALT support	Number of REF support
REACH000592	Proband	85	88
REACH000590	Mother	1	157
REACH000591	Father	0	152
