# Supplementary material for: Long-read genome sequencing improves detection and functional interpretation of structural and repeat variants in autism
Source: Cell Genom. 2026 Mar 9;6(5):101186. doi: 10.1016/j.xgen.2026.101186 (PMC13174233; doi:10.1016/j.xgen.2026.101186)
Supplement: Table S8. Complex DUP-DEL SVs, related to Figure 3 [file mmc9.xlsx]

## Sheet: Legend
Discription	Column/row name	Column/row discription
Complex DUP-DEL SVs in Figure 3	CHROM	Chromosome of variant
	POS	Start position of varinat
	END	End position of variant
	ID	Variant ID
	SVTYPE	SV type
	PLATFORM_CV	Platform of discovery
	SVLEN	SV length
	subjects	Subject with this variant
	Inherited mode	Mode of inheritance

## Sheet: Table S8
CHROM	POS	END	ID	SVTYPE	PLATFORM_CV	SVLEN	subjects	Inherited mode
chr13	19848253	20204446	Sniffles2.DUP.5CABMC	DUP	LR	356193	REACH000630,REACH000628	Maternal
chr13	19937353	20084249	Sniffles2.DEL.6185MC	DEL	LR	-146896	REACH000630,REACH000628	Maternal
chr1	227076083	227142050	Sniffles2.DUP.24B0FAM0	DUP	LR_IL	65967	REACH000529,REACH000530	Maternal
chr1	227091947	227099486	Sniffles2.DEL.24ACB1M0	DEL	LR	-7539	REACH000529,REACH000530	Maternal
chr8	8200000	9300504	8p23.1:A-B	DUP-DEL	LR_IL	1100504	CLINICAL_S1	de novo
chr8	9300504	9688994	8p23.1:B-C	DUP-DEL	LR_IL	388490	CLINICAL_S1	de novo
chr8	9688994	12000000	8p23.1:C-D	DUP-DEL	LR_IL	2311006	CLINICAL_S1	de novo
