# Supplementary material for: Long-read genome sequencing improves detection and functional interpretation of structural and repeat variants in autism
Source: Cell Genom. 2026 Mar 9;6(5):101186. doi: 10.1016/j.xgen.2026.101186 (PMC13174233; doi:10.1016/j.xgen.2026.101186)
Supplement: Table S9. Transmission of LoF variants for ADNP2 and PARD6G, related to Figure 4 [file mmc10.xlsx]

## Sheet: Legend
Discription	Column/row name	Column/row discription
Transmission of LOF variants for ADNP2 and PARD6G

## Sheet: Table S9
ADNP2				ADNP2
# transmitted variants					binomial test, transmission p-value
	control	case		maternal, case	0.629
maternal	5	10		maternal, control	0.453
paternal	3	6		paternal, case	0.289
				paternal, control	1
# untransmitted variants
	control	case			chi-squared test p-value
maternal	2	7		maternal	0.562
paternal	3	2		paternal	0.333
PARD6G				PARD6G
# transmitted variants					binomial test, transmission p-value
	control	case		maternal, case	1
maternal	3	2		maternal, control	0.625
paternal	3	2		paternal, case	0.453
				paternal, control	0.625
# untransmitted variants
	control	case			chi-squared test p-value
maternal	1	2		maternal	0.465
paternal	1	5		paternal	0.136
