# Supplementary material for: Long-read genome sequencing improves detection and functional interpretation of structural and repeat variants in autism
Source: Cell Genom. 2026 Mar 9;6(5):101186. doi: 10.1016/j.xgen.2026.101186 (PMC13174233; doi:10.1016/j.xgen.2026.101186)
Supplement: Table S10. List of gene promoter regions used for methylation calculations, related to Figure 5 [file mmc11.xlsx]

## Sheet: Legend
Discription	Column/row name	Column/row discription
List of gene promoter regions used for methylation calculations	CHROM	Chromosome
	POS	Start position
	END	End position
	ID	ID
	Escape XCI	Whether the gene escapes X chromosome inactivation

## Sheet: Table S10
CHROM	POS	END	ID	Escape XCI
chrX	10620122	10620805	MID1_5UTR	FALSE
chrX	11663928	11665723	ARHGAP6_5UTR	FALSE
chrX	12791014	12791585	PRPS2_5UTR	FALSE
chrX	13044400	13045071	FAM9C_5UTR	FALSE
chrX	13816673	13817842	GPM6B_5UTR	FALSE
chrX	15500442	15501060	BMX_5UTR	FALSE
chrX	19514740	19515739	MAP3K15_5UTR	FALSE
chrX	19887029	19887593	SH3KBP1_5UTR	FALSE
chrX	21373640	21375353	CNKSR2_5UTR	FALSE
chrX	21839438	21840274	MBTPS2_5UTR	FALSE
chrX	21940345	21941416	SMS_5UTR	FALSE
chrX	23667239	23667794	PRDX4_5UTR	FALSE
chrX	23742859	23743480	ACOT9_5UTR	FALSE
chrX	23782899	23783638	SAT1_5UTR	FALSE
chrX	24358039	24363044	SUPT20HL1_5UTR	FALSE
chrX	24646659	24647679	PCYT1B_5UTR	FALSE
chrX	25015451	25016191	ARX_5UTR	FALSE
chrX	26137933	26139118	MAGEB18_5UTR	FALSE
chrX	30246429	30247455	MAGEB1_5UTR	FALSE
chrX	30307972	30309801	NR0B1_5UTR	FALSE
chrX	30652569	30654180	GK_5UTR	FALSE
chrX	30889025	30889293	TAB3_5UTR	FALSE
chrX	31071843	31072541	FTHL17_5UTR	FALSE
chrX	35919413	35920371	CFAP47_5UTR	FALSE
chrX	37008157	37008775	FAM47C_5UTR	FALSE
chrX	37685528	37686187	XK_5UTR	FALSE
chrX	38220363	38220961	SRPX_5UTR	FALSE
chrX	38327097	38327635	RPGR_5UTR	FALSE
chrX	38350827	38353132	OTC_5UTR	FALSE
chrX	38800899	38801574	MID1IP1_5UTR	FALSE
chrX	41084723	41086613	USP9X_5UTR	FALSE
chrX	41922606	41924077	CASK_5UTR	FALSE
chrX	46544954	46546259	ZNF674_5UTR	FALSE
chrX	46573601	46575573	CHST7_5UTR	FALSE
chrX	46758565	46759143	SLC9A7_5UTR	FALSE
chrX	47560971	47561747	ARAF_5UTR	FALSE
chrX	47582095	47582852	TIMP1_5UTR	FALSE
chrX	47836337	47837183	ZNF81_5UTR	FALSE
chrX	48003378	48004612	ZNF182_5UTR	FALSE
chrX	48003502	48004542	SPACA5_5UTR	FALSE
chrX	48071131	48072263	ZNF630_5UTR	FALSE
chrX	48574417	48574665	RBM3_5UTR	FALSE
chrX	48834841	48835872	PCSK1N_5UTR	FALSE
chrX	48956903	48957858	OTUD5_5UTR	FALSE
chrX	48970909	48972745	KCND1_5UTR	FALSE
chrX	49171646	49173053	PLP2_5UTR	FALSE
chrX	49186208	49186655	PRICKLE3_5UTR	FALSE
chrX	50813107	50814242	SHROOM4_5UTR	FALSE
chrX	51332373	51333617	NUDT10_5UTR	FALSE
chrX	51495829	51497290	NUDT11_5UTR	FALSE
chrX	51743127	51744089	GSPT2_5UTR	FALSE
chrX	54043892	54044711	PHF8_5UTR	FALSE
chrX	54182431	54183390	FAM120C_5UTR	FALSE
chrX	54494923	54496418	FGD1_5UTR	FALSE
chrX	54807445	54809533	MAGED2_5UTR	FALSE
chrX	55160963	55161896	FAM104B_5UTR	FALSE
chrX	64204103	64205745	AMER1_5UTR	FALSE
chrX	65034480	65035728	ZC3H12B_5UTR	FALSE
chrX	68828679	68829912	EFNB1_5UTR	FALSE
chrX	69164920	69165732	PJA1_5UTR	FALSE
chrX	69503532	69506388	NALF2_5UTR	FALSE
chrX	69615755	69616659	EDA_5UTR	FALSE
chrX	70289576	70290864	PDZD11_5UTR	FALSE
chrX	70444587	70445631	DLG3_5UTR	FALSE
chrX	71118387	71119339	MED12_5UTR	FALSE
chrX	71144775	71145035	NLGN3_5UTR	FALSE
chrX	71910782	71911275	NHSL2_5UTR	FALSE
chrX	72131559	72132079	RTL5_5UTR	FALSE
chrX	72306898	72308058	CITED1_5UTR	FALSE
chrX	73214080	73214876	NAP1L2_5UTR	FALSE
chrX	73446338	73448078	CDX4_5UTR	FALSE
chrX	74419947	74422422	SLC16A2_5UTR	FALSE
chrX	77894862	77895890	MAGT1_5UTR	FALSE
chrX	77899096	77900735	COX7B_5UTR	FALSE
chrX	79366459	79367509	ITM2A_5UTR	FALSE
chrX	85003035	85004051	APOOL_5UTR	FALSE
chrX	100928740	100929460	XKRX_5UTR	FALSE
chrX	101051475	101052471	TRMT2B_5UTR	FALSE
chrX	101097573	101098620	CENPI_5UTR	FALSE
chrX	101218987	101220673	DRP2_5UTR	FALSE
chrX	101290980	101291629	TAF7L_5UTR	FALSE
chrX	101407798	101408359	HNRNPH2_5UTR	FALSE
chrX	101622694	101624349	ARMCX3_5UTR	FALSE
chrX	101658458	101659920	ARMCX2_5UTR	FALSE
chrX	102124920	102126749	TCEAL2_5UTR	FALSE
chrX	102142295	102142658	TCEAL6_5UTR	FALSE
chrX	102155503	102156444	BEX5_5UTR	FALSE
chrX	102515867	102516991	TMSB15A_5UTR	FALSE
chrX	102651026	102652178	GPRASP1_5UTR	FALSE
chrX	103063295	103064343	BEX1_5UTR	FALSE
chrX	103214902	103216149	BEX4_5UTR	FALSE
chrX	103310414	103311138	BEX2_5UTR	FALSE
chrX	103831758	103832535	RAB9B_5UTR	FALSE
chrX	104112069	104113122	ZCCHC18_5UTR	FALSE
chrX	104156669	104157198	SLC25A53_5UTR	FALSE
chrX	104166045	104167415	FAM199X_5UTR	FALSE
chrX	104566172	104566753	IL1RAPL2_5UTR	FALSE
chrX	106726837	106727448	RNF128_5UTR	FALSE
chrX	106999208	107000401	MORC4_5UTR	FALSE
chrX	107628205	107628743	PRPS1_5UTR	FALSE
chrX	107825636	107827007	MID2_5UTR	FALSE
chrX	108091491	108091961	PSMD10_5UTR	FALSE
chrX	108735611	108736773	IRS4_5UTR	FALSE
chrX	109536780	109537606	NXT2_5UTR	FALSE
chrX	109733123	109733724	ACSL4_5UTR	FALSE
chrX	118116107	118116827	KLHL13_5UTR	FALSE
chrX	118727229	118727850	IL13RA1_5UTR	FALSE
chrX	118973271	118975808	LONRF3_5UTR	FALSE
chrX	119692712	119693721	SEPTIN6_5UTR	FALSE
chrX	119758237	119759399	SOWAHD_5UTR	FALSE
chrX	119790754	119792222	RPL39_5UTR	FALSE
chrX	119943111	119943920	NKAP_5UTR	FALSE
chrX	120310764	120311598	TMEM255A_5UTR	FALSE
chrX	120560726	120561477	CUL4B_5UTR	FALSE
chrX	120603604	120604685	MCTS1_5UTR	FALSE
chrX	120629845	120630464	C1GALT1C1_5UTR	FALSE
chrX	123732205	123733316	THOC2_5UTR	FALSE
chrX	123859661	123860527	XIAP_5UTR	FALSE
chrX	126165750	126166498	DCAF12L2_5UTR	FALSE
chrX	129653879	129655514	APLN_5UTR	FALSE
chrX	129779065	129780465	SASH3_5UTR	FALSE
chrX	129905549	129906330	UTP14A_5UTR	FALSE
chrX	129982002	129983402	BCORL1_5UTR	FALSE
chrX	130165111	130166545	AIFM1_5UTR	FALSE
chrX	130171810	130172015	RAB33A_5UTR	FALSE
chrX	130268372	130269153	ZNF280C_5UTR	FALSE
chrX	130339441	130340566	SLC25A14_5UTR	FALSE
chrX	130401813	130402158	RBMX2_5UTR	FALSE
chrX	132023126	132023417	STK26_5UTR	FALSE
chrX	133984704	133986090	GPC3_5UTR	FALSE
chrX	134914387	134915457	MOSPD1_5UTR	FALSE
chrX	135022222	135022694	RTL8B_5UTR	FALSE
chrX	135031879	135032668	RTL8C_5UTR	FALSE
chrX	135097794	135099194	SMIM10L2B_5UTR	FALSE
chrX	135421576	135422684	SMIM10L2A_5UTR	FALSE
chrX	135984408	135986482	SLC9A6_5UTR	FALSE
chrX	136250808	136251593	MAP7D3_5UTR	FALSE
chrX	137033573	137034184	GPR101_5UTR	FALSE
chrX	141176275	141177486	LDOC1_5UTR	FALSE
chrX	143633450	143635275	SLITRK4_5UTR	FALSE
chrX	145817819	145819097	SLITRK2_5UTR	FALSE
chrX	147911920	147912179	FMR1_5UTR	FALSE
chrX	148500643	148501146	AFF2_5UTR	FALSE
chrX	149937813	149938922	EOLA2_5UTR	FALSE
chrX	150361534	150362396	MAMLD1_5UTR	FALSE
chrX	150693090	150693831	MTMR1_5UTR	FALSE
chrX	150983272	150983847	HMGB3_5UTR	FALSE
chrX	151177119	151177809	GPR50_5UTR	FALSE
chrX	151973774	151975188	GABRE_5UTR	FALSE
chrX	152830400	152831464	CETN2_5UTR	FALSE
chrX	152830556	152831317	NSDHL_5UTR	FALSE
chrX	152897853	152898290	ZNF185_5UTR	FALSE
chrX	153321060	153321879	PNMA6F_5UTR	FALSE
chrX	153333863	153334682	ZNF275_5UTR	FALSE
chrX	153411201	153412040	ZFP92_5UTR	FALSE
chrX	153470288	153471070	HAUS7_5UTR	FALSE
chrX	153646999	153647464	DUSP9_5UTR	FALSE
chrX	153780840	153781414	SRPK3_5UTR	FALSE
chrX	154457736	154458815	PLXNA3_5UTR	FALSE
chrX	154515850	154516567	FAM3A_5UTR	FALSE
chrX	154750528	154751289	GAB3_5UTR	FALSE
chrX	154762542	154763011	DKC1_5UTR	FALSE
chrX	155263840	155264649	RAB39B_5UTR	FALSE
chrX	41332584	41335384	DDX3X_5UTR	TRUE
