# Supplementary material for: Long-read genome sequencing improves detection and functional interpretation of structural and repeat variants in autism
Source: Cell Genom. 2026 Mar 9;6(5):101186. doi: 10.1016/j.xgen.2026.101186 (PMC13174233; doi:10.1016/j.xgen.2026.101186)
Supplement: Table S11. FMR1 and XCI methylation data, related to Figure 5 [file mmc12.xlsx]

## Sheet: Legend
Discription	Column/row name	Column/row discription
FMR1 and XCI methylation data	sample_id	Sample ID
	fid	Family ID
	rel	Sample relation. M: mother, D: dad, C: child
	sex	Sex
	Platform	Sequencing platform
	coverage	Sequencing coverage
	Affected	Affected by ASD
	in_trios	Is sample present in complete trios
	repeat_group	CGG group. "≥35": one hp with ≥35 CGGs. "26-34" both hps in this range. "≤25" one hp with ≤25 CGGs
	has_both_hps	Are both haplotypes present for the sample
	both_hps_2_reads	Do both haplotypes have at least 2 reads
	both_hps_3_reads	Do both haplotypes have at least 3 reads
	mean_repeat_length_h1	Mean CGG repeat length on haplotype 1.
	mean_repeat_length_h2	Mean CGG repeat length on haplotype 2.
	mean_repeat_length_h0	Mean repeat length for unphased reads.
	num_methyl_reads_h1	Number of methylated reads on haplotype 1.
	num_unmethyl_reads_h1	Number of unmethylated reads on haplotype 1.
	frac_hap_methyl_h1	Fraction of haplotype 1 methylated.
	num_methyl_reads_h2	Number of methylated reads on haplotype 2.
	num_unmethyl_reads_h2	Number of unmethylated reads on haplotype 2.
	frac_hap_methyl_h2	Fraction of haplotype 2 methylated.
	num_methyl_reads_h0	Number of methylated unphased reads.
	num_unmethyl_reads_h0	Number of unmethylated unphased reads.
	frac_hap_methyl_h0	Fraction of unphased reads methylated.
	frac_hap_methyl_large_rep	Fraction of the long haplotype methylated
	frac_hap_methyl_small_rep	Fraction of the short haplotype methylated
	mean_large_rep	Mean CGG repeat length on long haplotype
	mean_small_rep	Mean CGG repeat length on short haplotype
	fmr1_skewness	Methylation skewness at FMR1
	has_xci_data	If the subject has methylation data from other genes (XCI)
	xci_frac_hap_methyl_h1	Average of methylation fraction of haplotype 1 of other genes
	xci_frac_hap_methyl_h2	Average of methylation fraction of haplotype 2 of other genes
	xci_frac_hap_methyl_large_rep	Average of methylation fraction of long CGG haplotype of other genes
	xci_frac_hap_methyl_small_rep	Average of methylation fraction of short CGG haplotype of other genes
	xci_avg_num_reads_h1	Average number of reads on haplotype 1 of other genes
	xci_avg_num_reads_h2	Average number of reads on haplotype 2 of other genes
	xci_skewness	Average skewness of other genes

## Sheet: Table S11
sample_id	fid	rel	sex	Platform	coverage	Affected	in_trios	repeat_group	has_both_hps	both_hps_2_reads	both_hps_3_reads	mean_repeat_length_h1	mean_repeat_length_h2	mean_repeat_length_h0	num_methyl_reads_h1	num_unmethyl_reads_h1	frac_hap_methyl_h1	num_methyl_reads_h2	num_unmethyl_reads_h2	frac_hap_methyl_h2	num_methyl_reads_h0	num_unmethyl_reads_h0	frac_hap_methyl_h0	frac_hap_methyl_large_rep	frac_hap_methyl_small_rep	mean_large_rep	mean_small_rep	fmr1_skewness	has_xci_data	xci_frac_hap_methyl_h1	xci_frac_hap_methyl_h2	xci_frac_hap_methyl_large_rep	xci_frac_hap_methyl_small_rep	xci_avg_num_reads_h1	xci_avg_num_reads_h2	xci_skewness
REACH000026	F0026	Proband	Male	PB	3.22	Yes	TRUE	.	FALSE	.	.	.	.	.	.	.	.	.	.	.	.	.	.	.	.	.	.	.	FALSE	.	.	.	.	.	.	.
REACH000058	F0058	Proband	Male	PB	6.19	Yes	TRUE	.	FALSE	.	.	.	.	37.2857	.	.	.	.	.	.	0	7	0	.	.	.	.	.	FALSE	.	.	.	.	.	.	.
REACH000065	F0065	Proband	Male	PB	1.22	Yes	TRUE	.	FALSE	.	.	.	.	30	.	.	.	.	.	.	0	1	0	.	.	.	.	.	FALSE	.	.	.	.	.	.	.
REACH000066	F0065	Mom	Female	PB	1.61	No	TRUE	26-34 CGG	TRUE	FALSE	FALSE	31	31.3333	.	1	0	1	0	3	0	.	.	.	0	1	31.3333	31	.	FALSE	.	.	.	.	.	.	.
REACH000067	F0065	Dad	Male	PB	1.42	No	TRUE	.	FALSE	.	.	.	.	.	.	.	.	.	.	.	0	1	0	.	.	.	.	.	FALSE	.	.	.	.	.	.	.
REACH000086	F0078	Proband	Male	PB	2.7	Yes	TRUE	.	FALSE	.	.	.	.	30	.	.	.	.	.	.	0	1	0	.	.	.	.	.	FALSE	.	.	.	.	.	.	.
REACH000087	F0078	Mom	Female	PB	2.75	No	TRUE	26-34 CGG	TRUE	FALSE	FALSE	30	29.5	.	0	1	0	3	1	0.75	.	.	.	0	0.75	30	29.5	.	FALSE	.	.	.	.	.	.	.
REACH000088	F0078	Dad	Male	PB	3.3	No	TRUE	.	FALSE	.	.	.	.	30.5	.	.	.	.	.	.	0	2	0	.	.	.	.	.	FALSE	.	.	.	.	.	.	.
REACH000089	F0078	Sibling	Female	PB	3.27	Yes	TRUE	26-34 CGG	TRUE	TRUE	FALSE	30	30.3333	.	1	1	0.5	2	1	0.666667	.	.	.	0.666667	0.5	30.3333	30	.	FALSE	.	.	.	.	.	.	.
REACH000092	F0081	Proband	Female	PB	4.89	Yes	TRUE	26-34 CGG	TRUE	FALSE	FALSE	31	29.8	.	0	1	0	3	2	0.6	.	.	.	0	0.6	31	29.8	.	FALSE	.	.	.	.	.	.	.
REACH000093	F0081	Mom	Female	PB	4.63	No	TRUE	.	FALSE	.	.	29.25	.	.	4	0	1	.	.	.	.	.	.	.	.	.	.	.	FALSE	.	.	.	.	.	.	.
REACH000094	F0081	Dad	Male	PB	4.94	No	TRUE	.	FALSE	.	.	.	.	31	.	.	.	.	.	.	0	1	0	.	.	.	.	.	FALSE	.	.	.	.	.	.	.
REACH000095	F0081	Sibling	Female	PB	5.12	No	TRUE	.	FALSE	.	.	.	.	25.1	.	.	.	.	.	.	5	5	0.5	.	.	.	.	.	FALSE	.	.	.	.	.	.	.
REACH000097	F0083	Proband	Male	PB	5.82	Yes	TRUE	.	FALSE	.	.	.	.	30	.	.	.	.	.	.	0	1	0	.	.	.	.	.	FALSE	.	.	.	.	.	.	.
REACH000098	F0083	Mom	Female	PB	3.61	Yes	TRUE	.	FALSE	.	.	32	.	30	1	0	1	.	.	.	1	0	1	.	.	.	.	.	FALSE	.	.	.	.	.	.	.
REACH000099	F0083	Dad	Male	PB	5.02	No	TRUE	.	FALSE	.	.	.	.	31	.	.	.	.	.	.	0	1	0	.	.	.	.	.	FALSE	.	.	.	.	.	.	.
REACH000120	F0101	Proband	Male	PB	3.96	Yes	TRUE	.	FALSE	.	.	.	.	24	.	.	.	.	.	.	0	3	0	.	.	.	.	.	FALSE	.	.	.	.	.	.	.
REACH000121	F0101	Mom	Female	PB	3.81	No	TRUE	.	FALSE	.	.	.	23	25	.	.	.	0	1	0	2	0	1	.	.	.	.	.	FALSE	.	.	.	.	.	.	.
REACH000122	F0101	Dad	Male	PB	4.1	Yes	TRUE	.	FALSE	.	.	.	.	30.2	.	.	.	.	.	.	0	5	0	.	.	.	.	.	FALSE	.	.	.	.	.	.	.
REACH000159	F0128	Proband	Male	PB	2.91	Yes	TRUE	.	FALSE	.	.	.	.	.	.	.	.	.	.	.	.	.	.	.	.	.	.	.	FALSE	.	.	.	.	.	.	.
REACH000160	F0128	Mom	Female	PB	2.07	No	TRUE	.	FALSE	.	.	.	.	24	.	.	.	.	.	.	1	1	0.5	.	.	.	.	.	FALSE	.	.	.	.	.	.	.
REACH000161	F0128	Dad	Male	PB	3.36	No	TRUE	.	FALSE	.	.	.	.	20.3333	.	.	.	.	.	.	1	2	0.333333	.	.	.	.	.	FALSE	.	.	.	.	.	.	.
REACH000162	F0128	Sibling	Male	PB	3.3	No	TRUE	.	FALSE	.	.	.	.	.	.	.	.	.	.	.	.	.	.	.	.	.	.	.	FALSE	.	.	.	.	.	.	.
REACH000182	F0136	Proband	Male	PB	2.38	Yes	TRUE	.	FALSE	.	.	.	.	30	.	.	.	.	.	.	0	3	0	.	.	.	.	.	FALSE	.	.	.	.	.	.	.
REACH000183	F0136	Mom	Female	PB	3.24	No	TRUE	.	FALSE	.	.	.	.	30.6667	.	.	.	.	.	.	3	0	1	.	.	.	.	.	FALSE	.	.	.	.	.	.	.
REACH000184	F0136	Dad	Male	PB	3.15	No	TRUE	.	FALSE	.	.	.	.	28.5	.	.	.	.	.	.	0	2	0	.	.	.	.	.	FALSE	.	.	.	.	.	.	.
REACH000185	F0136	Sibling	Male	PB	2.59	No	TRUE	.	FALSE	.	.	.	.	30.5	.	.	.	.	.	.	0	2	0	.	.	.	.	.	FALSE	.	.	.	.	.	.	.
REACH000194	F0143	Proband	Male	PB	3.77	Yes	TRUE	.	FALSE	.	.	.	.	.	.	.	.	.	.	.	.	.	.	.	.	.	.	.	FALSE	.	.	.	.	.	.	.
REACH000195	F0143	Mom	Female	PB	2.67	No	TRUE	≤25 CGG	TRUE	FALSE	FALSE	32	23	.	0	1	0	0	1	0	.	.	.	0	0	32	23	.	FALSE	.	.	.	.	.	.	.
REACH000196	F0143	Dad	Male	PB	3.71	No	TRUE	.	FALSE	.	.	.	.	30	.	.	.	.	.	.	0	1	0	.	.	.	.	.	FALSE	.	.	.	.	.	.	.
REACH000197	F0143	Sibling	Male	PB	2.01	No	TRUE	.	FALSE	.	.	.	.	.	.	.	.	.	.	.	.	.	.	.	.	.	.	.	FALSE	.	.	.	.	.	.	.
REACH000214	F0152	Proband	Male	PB	2.79	Yes	TRUE	.	FALSE	.	.	.	.	31	.	.	.	.	.	.	0	3	0	.	.	.	.	.	FALSE	.	.	.	.	.	.	.
REACH000215	F0152	Mom	Female	PB	3.27	No	TRUE	.	FALSE	.	.	.	.	30.6	.	.	.	.	.	.	4	1	0.8	.	.	.	.	.	FALSE	.	.	.	.	.	.	.
REACH000216	F0152	Dad	Male	PB	3.04	No	TRUE	.	FALSE	.	.	.	.	19.5	.	.	.	.	.	.	0	2	0	.	.	.	.	.	FALSE	.	.	.	.	.	.	.
REACH000217	F0152	Sibling	Female	PB	2.49	No	TRUE	.	FALSE	.	.	.	.	21	.	.	.	.	.	.	1	0	1	.	.	.	.	.	FALSE	.	.	.	.	.	.	.
REACH000219	F0154	Proband	Female	PB	3.76	Yes	TRUE	.	FALSE	.	.	.	.	29.875	.	.	.	.	.	.	2	6	0.25	.	.	.	.	.	FALSE	.	.	.	.	.	.	.
REACH000220	F0154	Mom	Female	PB	3.82	No	TRUE	26-34 CGG	TRUE	TRUE	TRUE	29	29	.	1	3	0.25	1	3	0.25	.	.	.	0.25	0.25	29	29	0	TRUE	0.441667	0.507044	0.441667	0.507044	4	3.66667	-0.065377
REACH000221	F0154	Dad	Male	PB	5	No	TRUE	.	FALSE	.	.	.	.	31.5	.	.	.	.	.	.	0	2	0	.	.	.	.	.	FALSE	.	.	.	.	.	.	.
REACH000222	F0154	Sibling	Male	PB	3.99	Yes	TRUE	.	FALSE	.	.	.	.	29	.	.	.	.	.	.	0	2	0	.	.	.	.	.	FALSE	.	.	.	.	.	.	.
REACH000224	F0156	Proband	Male	PB	1.35	Yes	TRUE	.	FALSE	.	.	.	.	.	.	.	.	.	.	.	.	.	.	.	.	.	.	.	FALSE	.	.	.	.	.	.	.
REACH000229	F0159	Proband	Male	PB	0.29	Yes	TRUE	.	FALSE	.	.	.	.	.	.	.	.	.	.	.	.	.	.	.	.	.	.	.	FALSE	.	.	.	.	.	.	.
REACH000230	F0159	Mom	Female	PB	0.92	No	TRUE	≤25 CGG	TRUE	TRUE	FALSE	30	20.6667	.	0	2	0	2	1	0.666667	.	.	.	0	0.666667	30	20.6667	.	FALSE	.	.	.	.	.	.	.
REACH000231	F0159	Dad	Male	PB	0.4	No	TRUE	.	FALSE	.	.	.	.	.	.	.	.	.	.	.	.	.	.	.	.	.	.	.	FALSE	.	.	.	.	.	.	.
REACH000232	F0159	Sibling	Female	PB	0.3	No	TRUE	.	FALSE	.	.	.	.	.	.	.	.	.	.	.	.	.	.	.	.	.	.	.	FALSE	.	.	.	.	.	.	.
REACH000233	F0161	Proband	Male	PB	4.14	Yes	TRUE	.	FALSE	.	.	.	.	30	.	.	.	.	.	.	0	1	0	.	.	.	.	.	FALSE	.	.	.	.	.	.	.
REACH000234	F0161	Mom	Female	PB	7.19	No	TRUE	26-34 CGG	TRUE	TRUE	TRUE	29.3333	30.6	.	2	1	0.666667	4	1	0.8	.	.	.	0.8	0.666667	30.6	29.3333	0.133333	TRUE	0.382385	0.419256	0.419256	0.382385	4.18644	4.81356	0.0368711
REACH000235	F0161	Dad	Male	PB	5.07	No	TRUE	.	FALSE	.	.	.	.	29.25	.	.	.	.	.	.	0	4	0	.	.	.	.	.	FALSE	.	.	.	.	.	.	.
REACH000236_PB	F0162	Proband	Male	PB	15	No	FALSE	.	FALSE	.	.	.	.	28.4286	.	.	.	.	.	.	0	7	0	.	.	.	.	.	FALSE	.	.	.	.	.	.	.
REACH000246	F0166	Proband	Male	PB	1.8	Yes	TRUE	.	FALSE	.	.	.	.	31	.	.	.	.	.	.	0	1	0	.	.	.	.	.	FALSE	.	.	.	.	.	.	.
REACH000247	F0166	Mom	Female	PB	1.92	No	TRUE	.	FALSE	.	.	.	.	32	.	.	.	.	.	.	1	3	0.25	.	.	.	.	.	FALSE	.	.	.	.	.	.	.
REACH000248	F0166	Dad	Male	PB	1.23	No	TRUE	.	FALSE	.	.	.	.	.	.	.	.	.	.	.	.	.	.	.	.	.	.	.	FALSE	.	.	.	.	.	.	.
REACH000267	F0156	Mom	Female	PB	1.51	No	TRUE	26-34 CGG	TRUE	FALSE	FALSE	29	30	.	0	1	0	1	0	1	.	.	.	1	0	30	29	.	FALSE	.	.	.	.	.	.	.
REACH000268	F0156	Dad	Male	PB	0.87	No	TRUE	.	FALSE	.	.	.	.	.	.	.	.	.	.	.	.	.	.	.	.	.	.	.	FALSE	.	.	.	.	.	.	.
REACH000269	F0026	Mom	Female	PB	1.17	No	TRUE	.	FALSE	.	.	.	.	.	.	.	.	.	.	.	.	.	.	.	.	.	.	.	FALSE	.	.	.	.	.	.	.
REACH000270	F0026	Dad	Male	PB	0.71	No	TRUE	.	FALSE	.	.	.	.	.	.	.	.	.	.	.	.	.	.	.	.	.	.	.	FALSE	.	.	.	.	.	.	.
REACH000284	F0174	Proband	Female	PB	3.43	Yes	TRUE	.	FALSE	.	.	.	.	24.5	.	.	.	.	.	.	1	3	0.25	.	.	.	.	.	FALSE	.	.	.	.	.	.	.
REACH000285	F0174	Mom	Female	PB	3	No	TRUE	26-34 CGG	TRUE	FALSE	FALSE	32	25.3333	.	1	0	1	1	2	0.333333	.	.	.	1	0.333333	32	25.3333	.	FALSE	.	.	.	.	.	.	.
REACH000286	F0174	Dad	Male	PB	2.71	No	TRUE	.	FALSE	.	.	.	.	22	.	.	.	.	.	.	0	2	0	.	.	.	.	.	FALSE	.	.	.	.	.	.	.
REACH000287	F0174	Sibling	Male	PB	3.78	No	TRUE	.	FALSE	.	.	.	.	25	.	.	.	.	.	.	0	3	0	.	.	.	.	.	FALSE	.	.	.	.	.	.	.
REACH000288	F0175	Proband	Male	PB	7.92	Yes	TRUE	.	FALSE	.	.	.	.	30	.	.	.	.	.	.	0	5	0	.	.	.	.	.	FALSE	.	.	.	.	.	.	.
REACH000289	F0175	Mom	Female	PB	6.11	No	TRUE	26-34 CGG	TRUE	FALSE	FALSE	30	30	30	0	2	0	0	1	0	1	3	0.25	0	0	30	30	.	FALSE	.	.	.	.	.	.	.
REACH000290	F0175	Dad	Male	PB	4.41	No	TRUE	.	FALSE	.	.	.	.	29	.	.	.	.	.	.	0	2	0	.	.	.	.	.	FALSE	.	.	.	.	.	.	.
REACH000291	F0175	Sibling	Male	PB	6.04	No	TRUE	.	FALSE	.	.	.	.	30	.	.	.	.	.	.	0	2	0	.	.	.	.	.	FALSE	.	.	.	.	.	.	.
REACH000292	F0175	Sibling	Male	PB	9	Yes	TRUE	.	FALSE	.	.	.	.	30	.	.	.	.	.	.	0	7	0	.	.	.	.	.	FALSE	.	.	.	.	.	.	.
REACH000293	F0176	Proband	Male	PB	3.5	Yes	TRUE	.	FALSE	.	.	.	.	22.75	.	.	.	.	.	.	0	4	0	.	.	.	.	.	FALSE	.	.	.	.	.	.	.
REACH000294	F0176	Mom	Female	PB	2.98	No	TRUE	≤25 CGG	TRUE	FALSE	FALSE	22	23.3333	.	0	1	0	2	1	0.666667	.	.	.	0.666667	0	23.3333	22	.	FALSE	.	.	.	.	.	.	.
REACH000295	F0176	Dad	Male	PB	4.36	No	TRUE	.	FALSE	.	.	.	.	31.5	.	.	.	.	.	.	0	2	0	.	.	.	.	.	FALSE	.	.	.	.	.	.	.
REACH000314	F0181	Mom	Female	PB	4.03	No	TRUE	26-34 CGG	TRUE	TRUE	FALSE	29.5	31	33	2	2	0.5	1	1	0.5	1	0	1	0.5	0.5	31	29.5	.	FALSE	.	.	.	.	.	.	.
REACH000315	F0181	Dad	Male	PB	4.01	No	TRUE	.	FALSE	.	.	.	.	30.6667	.	.	.	.	.	.	0	3	0	.	.	.	.	.	FALSE	.	.	.	.	.	.	.
REACH000316	F0181	Proband	Female	PB	3.18	Yes	TRUE	.	FALSE	.	.	.	29	.	.	.	.	1	1	0.5	.	.	.	.	.	.	.	.	FALSE	.	.	.	.	.	.	.
REACH000353	F0192	Proband	Male	PB	0.34	Yes	TRUE	.	FALSE	.	.	.	.	.	.	.	.	.	.	.	.	.	.	.	.	.	.	.	FALSE	.	.	.	.	.	.	.
REACH000354	F0192	Mom	Female	PB	2.9	No	TRUE	.	FALSE	.	.	.	.	30	.	.	.	.	.	.	1	1	0.5	.	.	.	.	.	FALSE	.	.	.	.	.	.	.
REACH000355	F0192	Dad	Male	PB	0.54	No	TRUE	.	FALSE	.	.	.	.	.	.	.	.	.	.	.	.	.	.	.	.	.	.	.	FALSE	.	.	.	.	.	.	.
REACH000356	F0192	Sibling	Male	PB	7.88	No	TRUE	.	FALSE	.	.	.	.	30.1429	.	.	.	.	.	.	0	7	0	.	.	.	.	.	FALSE	.	.	.	.	.	.	.
REACH000364	F0194	Proband	Male	PB	1.09	Yes	TRUE	.	FALSE	.	.	.	.	29	.	.	.	.	.	.	0	2	0	.	.	.	.	.	FALSE	.	.	.	.	.	.	.
REACH000365	F0194	Mom	Female	PB	6.72	No	TRUE	26-34 CGG	TRUE	TRUE	TRUE	30.1667	29.25	.	3	4	0.428571	3	1	0.75	.	.	.	0.428571	0.75	30.1667	29.25	-0.321429	TRUE	0.31517	0.494108	0.31517	0.494108	4.63636	4.42424	-0.178938
REACH000366	F0194	Dad	Male	PB	0.82	No	TRUE	.	FALSE	.	.	.	.	29	.	.	.	.	.	.	0	1	0	.	.	.	.	.	FALSE	.	.	.	.	.	.	.
REACH000367	F0194	Sibling	Female	PB	5.07	No	TRUE	.	FALSE	.	.	.	.	29.25	.	.	.	.	.	.	1	4	0.2	.	.	.	.	.	FALSE	.	.	.	.	.	.	.
REACH000436_PB	F0210	Mom	Female	PB	7.05	No	TRUE	≤25 CGG	TRUE	TRUE	TRUE	23.75	29.8333	.	2	2	0.5	2	4	0.333333	.	.	.	0.333333	0.5	29.8333	23.75	-0.166667	TRUE	0.483932	0.444451	0.444451	0.483932	5.0339	4.45763	-0.0394808
REACH000439	F0058	Mom	Female	PB	2.37	No	TRUE	.	FALSE	.	.	.	.	36.5	.	.	.	.	.	.	1	2	0.333333	.	.	.	.	.	FALSE	.	.	.	.	.	.	.
REACH000440	F0058	Dad	Male	PB	2.75	No	TRUE	.	FALSE	.	.	.	.	31	.	.	.	.	.	.	0	1	0	.	.	.	.	.	FALSE	.	.	.	.	.	.	.
REACH000441	F0058	Sibling	Male	PB	2.77	No	TRUE	.	FALSE	.	.	.	.	37	.	.	.	.	.	.	0	1	0	.	.	.	.	.	FALSE	.	.	.	.	.	.	.
REACH000450	F0213	Proband	Female	PB	1.67	No	TRUE	.	FALSE	.	.	.	.	.	.	.	.	.	.	.	.	.	.	.	.	.	.	.	FALSE	.	.	.	.	.	.	.
REACH000451	F0213	Mom	Female	PB	6.35	No	TRUE	≥35 CGG	TRUE	TRUE	FALSE	28.8	49.4	.	1	4	0.2	2	0	1	.	.	.	1	0.2	49.4	28.8	0.8	TRUE	0.443013	0.546724	0.546724	0.443013	4.33333	4.86275	0.103711
REACH000452	F0213	Dad	Male	PB	2.35	No	TRUE	.	FALSE	.	.	.	.	.	.	.	.	.	.	.	.	.	.	.	.	.	.	.	FALSE	.	.	.	.	.	.	.
REACH000453	F0213	Sibling	Female	PB	7.12	No	TRUE	≥35 CGG	TRUE	TRUE	TRUE	31.2	49.4	.	3	2	0.6	3	0	1	.	.	.	1	0.6	49.4	31.2	0.4	TRUE	0.521622	0.471637	0.471637	0.521622	4.78947	4.68421	-0.0499843
REACH000525	F0232	Proband	Male	PB	0.53	Yes	TRUE	.	FALSE	.	.	.	.	.	.	.	.	.	.	.	.	.	.	.	.	.	.	.	FALSE	.	.	.	.	.	.	.
REACH000526	F0232	Mom	Female	PB	8.13	No	TRUE	.	FALSE	.	.	.	.	21	.	.	.	.	.	.	5	9	0.357143	.	.	.	.	.	FALSE	.	.	.	.	.	.	.
REACH000527	F0232	Dad	Male	PB	3.55	No	TRUE	.	FALSE	.	.	.	.	30	.	.	.	.	.	.	0	2	0	.	.	.	.	.	FALSE	.	.	.	.	.	.	.
REACH000528	F0232	Sibling	Female	PB	9.13	No	TRUE	.	FALSE	.	.	.	.	24.1111	.	.	.	.	.	.	4	5	0.444444	.	.	.	.	.	FALSE	.	.	.	.	.	.	.
REACH000530_PB	F0233	Mom	Female	PB	8.16	No	TRUE	.	FALSE	.	.	.	31.5	31.4	.	.	.	1	1	0.5	2	3	0.4	.	.	.	.	.	FALSE	.	.	.	.	.	.	.
REACH000531_PB	F0233	Dad	Male	PB	2.69	No	FALSE	.	FALSE	.	.	.	.	.	.	.	.	.	.	.	.	.	.	.	.	.	.	.	FALSE	.	.	.	.	.	.	.
REACH000532_PB	F0233	Sibling	Male	PB	0.23	No	FALSE	.	FALSE	.	.	.	.	.	.	.	.	.	.	.	.	.	.	.	.	.	.	.	FALSE	.	.	.	.	.	.	.
REACH000537	F0235	Proband	Male	PB	3.47	Yes	TRUE	.	FALSE	.	.	.	.	25	.	.	.	.	.	.	0	1	0	.	.	.	.	.	FALSE	.	.	.	.	.	.	.
REACH000538	F0235	Mom	Female	PB	5.53	No	TRUE	.	FALSE	.	.	.	.	28.6	.	.	.	.	.	.	2	3	0.4	.	.	.	.	.	FALSE	.	.	.	.	.	.	.
REACH000539	F0235	Dad	Male	PB	5.83	No	TRUE	.	FALSE	.	.	.	.	31	.	.	.	.	.	.	0	2	0	.	.	.	.	.	FALSE	.	.	.	.	.	.	.
REACH000597	F0249	Proband	Male	PB	6.68	Yes	FALSE	.	FALSE	.	.	.	.	30	.	.	.	.	.	.	0	6	0	.	.	.	.	.	FALSE	.	.	.	.	.	.	.
REACH000599	F0249	Dad	Male	PB	2.04	No	FALSE	.	FALSE	.	.	.	.	30	.	.	.	.	.	.	0	1	0	.	.	.	.	.	FALSE	.	.	.	.	.	.	.
REACH000600	F0249	Sibling	Female	PB	5.34	No	FALSE	.	FALSE	.	.	.	.	30	.	.	.	.	.	.	3	3	0.5	.	.	.	.	.	FALSE	.	.	.	.	.	.	.
REACH000601	F0249	Sibling	Female	PB	2.26	Yes	FALSE	.	FALSE	.	.	.	.	.	.	.	.	.	.	.	.	.	.	.	.	.	.	.	FALSE	.	.	.	.	.	.	.
REACH000616	F0254	Proband	Female	PB	9.04	Yes	FALSE	26-34 CGG	TRUE	TRUE	TRUE	29.2	29.8	.	2	3	0.4	2	3	0.4	.	.	.	0.4	0.4	29.8	29.2	0	TRUE	0.39216	0.436403	0.436403	0.39216	5.52941	5.11765	0.0442428
REACH000618	F0254	Dad	Male	PB	0.21	No	FALSE	.	FALSE	.	.	.	.	.	.	.	.	.	.	.	.	.	.	.	.	.	.	.	FALSE	.	.	.	.	.	.	.
REACH000619	F0254	Sibling	Male	PB	6.37	No	FALSE	.	FALSE	.	.	39.3333	.	40	0	3	0	.	.	.	0	1	0	.	.	.	.	.	FALSE	.	.	.	.	.	.	.
REACH000620	F0254	Sibling	Female	PB	7.81	No	FALSE	≥35 CGG	TRUE	FALSE	FALSE	29	39.1667	.	0	1	0	2	4	0.333333	.	.	.	0.333333	0	39.1667	29	.	FALSE	.	.	.	.	.	.	.
REACH000628	F0256	Mom	Female	PB	6.2	No	TRUE	26-34 CGG	TRUE	TRUE	TRUE	30.25	29.2	.	3	2	0.6	0	5	0	.	.	.	0.6	0	30.25	29.2	0.6	TRUE	0.558406	0.378499	0.558406	0.378499	4.46939	4.61224	0.179908
REACH000629	F0256	Dad	Male	PB	8.51	No	TRUE	.	FALSE	.	.	.	30	30	.	.	.	0	1	0	0	3	0	.	.	.	.	.	FALSE	.	.	.	.	.	.	.
REACH000630	F0256	Sibling	Female	PB	8.18	No	TRUE	.	FALSE	.	.	.	.	29.8571	.	.	.	.	.	.	6	1	0.857143	.	.	.	.	.	FALSE	.	.	.	.	.	.	.
REACH000640	F0259	Proband	Female	PB	1.66	Yes	TRUE	.	FALSE	.	.	.	.	30.3333	.	.	.	.	.	.	2	2	0.5	.	.	.	.	.	FALSE	.	.	.	.	.	.	.
REACH000641	F0259	Mom	Female	PB	3.64	No	TRUE	26-34 CGG	TRUE	FALSE	FALSE	31	31	.	1	3	0.25	0	1	0	.	.	.	0.25	0	31	31	.	FALSE	.	.	.	.	.	.	.
REACH000642	F0259	Dad	Male	PB	7.99	No	TRUE	.	FALSE	.	.	.	.	30	.	.	.	.	.	.	0	2	0	.	.	.	.	.	FALSE	.	.	.	.	.	.	.
REACH000643	F0259	Sibling	Male	PB	2.08	Yes	TRUE	.	FALSE	.	.	.	.	31	.	.	.	.	.	.	0	1	0	.	.	.	.	.	FALSE	.	.	.	.	.	.	.
REACH000644	F0260	Proband	Male	PB	0.49	Yes	TRUE	.	FALSE	.	.	.	.	30.5	.	.	.	.	.	.	0	4	0	.	.	.	.	.	FALSE	.	.	.	.	.	.	.
REACH000645	F0260	Mom	Female	PB	1.02	No	TRUE	.	FALSE	.	.	31	.	.	1	0	1	.	.	.	.	.	.	.	.	.	.	.	FALSE	.	.	.	.	.	.	.
REACH000646	F0260	Dad	Male	PB	6.03	No	TRUE	.	FALSE	.	.	.	30	.	.	.	.	0	1	0	.	.	.	.	.	.	.	.	FALSE	.	.	.	.	.	.	.
REACH000650	F0262	Proband	Male	PB	3.3	Yes	TRUE	.	FALSE	.	.	.	.	29.6667	.	.	.	.	.	.	0	3	0	.	.	.	.	.	FALSE	.	.	.	.	.	.	.
REACH000651	F0262	Mom	Female	PB	5.75	No	TRUE	≥35 CGG	TRUE	FALSE	FALSE	37	29	.	1	0	1	0	1	0	.	.	.	1	0	37	29	.	FALSE	.	.	.	.	.	.	.
REACH000652	F0262	Dad	Male	PB	1.6	No	TRUE	.	FALSE	.	.	.	.	.	.	.	.	.	.	.	.	.	.	.	.	.	.	.	FALSE	.	.	.	.	.	.	.
REACH000653	F0262	Sibling	Male	PB	5.3	Yes	TRUE	.	FALSE	.	.	.	.	38	.	.	.	.	.	.	0	3	0	.	.	.	.	.	FALSE	.	.	.	.	.	.	.
REACH000654	F0262	Sibling	Female	PB	5.88	No	TRUE	26-34 CGG	TRUE	FALSE	FALSE	30	29	.	0	1	0	0	1	0	.	.	.	0	0	30	29	.	FALSE	.	.	.	.	.	.	.
REACH000671	F0268	Proband	Male	PB	7.6	Yes	TRUE	.	FALSE	.	.	.	.	30	.	.	.	.	.	.	0	5	0	.	.	.	.	.	FALSE	.	.	.	.	.	.	.
REACH000672	F0268	Mom	Female	PB	5.02	No	TRUE	26-34 CGG	TRUE	TRUE	TRUE	30	30	.	3	0	1	4	1	0.8	.	.	.	1	0.8	30	30	0.2	TRUE	0.461166	0.497126	0.461166	0.497126	3.86207	4	-0.0359606
REACH000673	F0268	Dad	Male	PB	7.75	No	TRUE	.	FALSE	.	.	.	.	30	.	.	.	.	.	.	0	4	0	.	.	.	.	.	FALSE	.	.	.	.	.	.	.
REACH000674	F0268	Sibling	Female	PB	8.16	No	TRUE	26-34 CGG	TRUE	TRUE	TRUE	30	30.3333	.	0	3	0	3	3	0.5	.	.	.	0.5	0	30.3333	30	0.5	TRUE	0.315177	0.60511	0.60511	0.315177	4.98113	5.15094	0.289933
REACH000686	F0271	Proband	Male	PB	2.97	Yes	FALSE	.	FALSE	.	.	.	.	.	.	.	.	.	.	.	.	.	.	.	.	.	.	.	FALSE	.	.	.	.	.	.	.
REACH000688	F0271	Dad	Male	PB	0.25	No	FALSE	.	FALSE	.	.	.	.	.	.	.	.	.	.	.	.	.	.	.	.	.	.	.	FALSE	.	.	.	.	.	.	.
REACH000697	F0274	Proband	Male	PB	0.41	Yes	FALSE	.	FALSE	.	.	.	.	.	.	.	.	.	.	.	.	.	.	.	.	.	.	.	FALSE	.	.	.	.	.	.	.
REACH000700	F0274	Sibling	Male	PB	0	No	FALSE	.	FALSE	.	.	.	.	.	.	.	.	.	.	.	.	.	.	.	.	.	.	.	FALSE	.	.	.	.	.	.	.
REACH000701	F0275	Proband	Male	PB	1.24	Yes	TRUE	.	FALSE	.	.	.	.	.	.	.	.	.	.	.	.	.	.	.	.	.	.	.	FALSE	.	.	.	.	.	.	.
REACH000702	F0275	Mom	Female	PB	7.45	No	TRUE	26-34 CGG	TRUE	TRUE	TRUE	29.3333	30.25	.	2	4	0.333333	7	1	0.875	.	.	.	0.875	0.333333	30.25	29.3333	0.541667	TRUE	0.463569	0.420559	0.420559	0.463569	6.13462	5.51923	-0.0430101
REACH000703	F0275	Dad	Male	PB	0.97	No	TRUE	.	FALSE	.	.	.	.	.	.	.	.	.	.	.	.	.	.	.	.	.	.	.	FALSE	.	.	.	.	.	.	.
REACH000705	F0276	Proband	Male	PB	1.35	Yes	TRUE	.	FALSE	.	.	.	.	32	.	.	.	.	.	.	0	2	0	.	.	.	.	.	FALSE	.	.	.	.	.	.	.
REACH000706	F0276	Mom	Female	PB	3.53	No	TRUE	.	FALSE	.	.	.	32	32	.	.	.	0	1	0	0	1	0	.	.	.	.	.	FALSE	.	.	.	.	.	.	.
REACH000707	F0276	Dad	Male	PB	3.53	No	TRUE	.	FALSE	.	.	.	.	20.3333	.	.	.	.	.	.	0	4	0	.	.	.	.	.	FALSE	.	.	.	.	.	.	.
REACH000708	F0276	Sibling	Male	PB	6.62	No	TRUE	.	FALSE	.	.	.	.	32	.	.	.	.	.	.	0	1	0	.	.	.	.	.	FALSE	.	.	.	.	.	.	.
REACH000727	F0281	Proband	Female	PB	9.42	Yes	TRUE	.	FALSE	.	.	31	.	31	3	0	1	.	.	.	3	1	0.75	.	.	.	.	.	FALSE	.	.	.	.	.	.	.
REACH000728	F0281	Mom	Female	PB	0	No	TRUE	.	FALSE	.	.	.	.	.	.	.	.	.	.	.	.	.	.	.	.	.	.	.	FALSE	.	.	.	.	.	.	.
REACH000729	F0281	Dad	Male	PB	0	No	TRUE	.	FALSE	.	.	.	.	.	.	.	.	.	.	.	.	.	.	.	.	.	.	.	FALSE	.	.	.	.	.	.	.
REACH000730	F0281	Sibling	Male	PB	2.35	No	TRUE	.	FALSE	.	.	.	.	32	.	.	.	.	.	.	0	1	0	.	.	.	.	.	FALSE	.	.	.	.	.	.	.
REACH000731	F0282	Proband	Male	PB	6.42	Yes	FALSE	.	FALSE	.	.	.	.	29	.	.	.	.	.	.	0	6	0	.	.	.	.	.	FALSE	.	.	.	.	.	.	.
REACH000732	F0282	Mom	Female	PB	2.33	No	FALSE	.	FALSE	.	.	29	.	.	0	1	0	.	.	.	.	.	.	.	.	.	.	.	FALSE	.	.	.	.	.	.	.
REACH000734	F0282	Sibling	Male	PB	2.36	No	FALSE	.	FALSE	.	.	.	.	29	.	.	.	.	.	.	0	1	0	.	.	.	.	.	FALSE	.	.	.	.	.	.	.
REACH000747	F0284	Proband	Male	PB	4.88	Yes	TRUE	.	FALSE	.	.	.	.	31	.	.	.	.	.	.	0	1	0	.	.	.	.	.	FALSE	.	.	.	.	.	.	.
REACH000748	F0284	Mom	Female	PB	1.72	No	TRUE	.	FALSE	.	.	.	.	.	.	.	.	.	.	.	.	.	.	.	.	.	.	.	FALSE	.	.	.	.	.	.	.
REACH000749	F0284	Dad	Male	PB	4.38	No	TRUE	.	FALSE	.	.	.	.	29	.	.	.	.	.	.	0	2	0	.	.	.	.	.	FALSE	.	.	.	.	.	.	.
REACH000750	F0284	Sibling	Male	PB	2.05	Yes	TRUE	.	FALSE	.	.	.	.	.	.	.	.	.	.	.	.	.	.	.	.	.	.	.	FALSE	.	.	.	.	.	.	.
REACH000751	F0287	Proband	Male	PB	0.09	Yes	TRUE	.	FALSE	.	.	.	.	.	.	.	.	.	.	.	.	.	.	.	.	.	.	.	FALSE	.	.	.	.	.	.	.
REACH000752	F0287	Mom	Female	PB	2.22	No	TRUE	.	FALSE	.	.	33	.	.	0	1	0	.	.	.	.	.	.	.	.	.	.	.	FALSE	.	.	.	.	.	.	.
REACH000753	F0287	Dad	Male	PB	5.77	No	TRUE	.	FALSE	.	.	30.5	.	30	0	3	0	.	.	.	0	1	0	.	.	.	.	.	FALSE	.	.	.	.	.	.	.
REACH000754	F0288	Proband	Male	PB	0.35	Yes	TRUE	.	FALSE	.	.	.	.	30	.	.	.	.	.	.	0	2	0	.	.	.	.	.	FALSE	.	.	.	.	.	.	.
REACH000755	F0288	Mom	Female	PB	8.76	No	TRUE	.	FALSE	.	.	24	.	23.3333	1	2	0.333333	.	.	.	1	2	0.333333	.	.	.	.	.	FALSE	.	.	.	.	.	.	.
REACH000756	F0288	Dad	Male	PB	1.55	No	TRUE	.	FALSE	.	.	.	.	.	.	.	.	.	.	.	.	.	.	.	.	.	.	.	FALSE	.	.	.	.	.	.	.
REACH000762	F0290	Proband	Male	PB	3.79	Yes	TRUE	.	FALSE	.	.	.	.	32	.	.	.	.	.	.	0	1	0	.	.	.	.	.	FALSE	.	.	.	.	.	.	.
REACH000763	F0290	Mom	Female	PB	3.36	No	TRUE	.	FALSE	.	.	.	30.5	.	.	.	.	0	2	0	.	.	.	.	.	.	.	.	FALSE	.	.	.	.	.	.	.
REACH000764	F0290	Dad	Male	PB	1.2	No	TRUE	.	FALSE	.	.	.	.	20	.	.	.	.	.	.	0	1	0	.	.	.	.	.	FALSE	.	.	.	.	.	.	.
REACH000765	F0290	Sibling	Female	PB	0.66	No	TRUE	.	FALSE	.	.	.	.	.	1	0	1	.	.	.	.	.	.	.	.	.	.	.	FALSE	.	.	.	.	.	.	.
REACH000766	F0290	Sibling	Female	PB	5.83	No	TRUE	.	FALSE	.	.	.	31	.	.	.	.	0	1	0	.	.	.	.	.	.	.	.	FALSE	.	.	.	.	.	.	.
REACH000767	F0291	Proband	Male	PB	6.31	Yes	TRUE	.	FALSE	.	.	.	.	30	.	.	.	.	.	.	0	4	0	.	.	.	.	.	FALSE	.	.	.	.	.	.	.
REACH000768	F0291	Mom	Female	PB	0.1	No	TRUE	.	FALSE	.	.	.	.	.	.	.	.	.	.	.	.	.	.	.	.	.	.	.	FALSE	.	.	.	.	.	.	.
REACH000769	F0291	Dad	Male	PB	1.11	No	TRUE	.	FALSE	.	.	.	.	29	.	.	.	.	.	.	0	1	0	.	.	.	.	.	FALSE	.	.	.	.	.	.	.
REACH000770	F0291	Sibling	Female	PB	4.83	No	TRUE	.	FALSE	.	.	.	.	31	.	.	.	.	.	.	2	5	0.285714	.	.	.	.	.	FALSE	.	.	.	.	.	.	.
REACH000107	F0001	Mom	Female	ONT	9.87	Yes	TRUE	26-34 CGG	TRUE	TRUE	TRUE	28.75	28.3333	28.5714	2	2	0.5	1	2	0.333333	3	4	0.428571	0.5	0.333333	28.75	28.3333	0.166667	TRUE	0.491609	0.506385	0.491609	0.506385	5.60256	5.08974	-0.0147755
REACH000154	F0125	Proband	Male	ONT	10.79	Yes	TRUE	.	FALSE	.	.	.	.	32	.	.	.	.	.	.	0	1	0	.	.	.	.	.	FALSE	.	.	.	.	.	.	.
REACH000155	F0125	Mom	Female	ONT	6.31	No	TRUE	.	FALSE	.	.	.	31.3333	32.3333	.	.	.	2	1	0.666667	2	1	0.666667	.	.	.	.	.	FALSE	.	.	.	.	.	.	.
REACH000156	F0125	Dad	Male	ONT	6.7	No	TRUE	.	FALSE	.	.	29	26	.	0	1	0	0	1	0	.	.	.	.	.	.	.	.	FALSE	.	.	.	.	.	.	.
REACH000226_blood	F0001	Dad	Male	ONT	29.45	Yes	FALSE	.	FALSE	.	.	.	.	.	.	.	.	.	.	.	.	.	.	.	.	.	.	.	FALSE	.	.	.	.	.	.	.
REACH000226_sperm	F0001	Dad	Male	ONT	29.45	Yes	TRUE	.	FALSE	.	.	.	.	20.0625	.	.	.	.	.	.	1	16	0.0588235	.	.	.	.	.	FALSE	.	.	.	.	.	.	.
REACH000236_ONT	F0162	Proband	Male	ONT	40.23	No	FALSE	.	FALSE	.	.	29	.	25.0714	0	1	0	.	.	.	0	31	0	.	.	.	.	.	FALSE	.	.	.	.	.	.	.
REACH000349	F0191	Proband	Male	ONT	7.01	Yes	FALSE	.	FALSE	.	.	.	.	25	.	.	.	.	.	.	0	2	0	.	.	.	.	.	FALSE	.	.	.	.	.	.	.
REACH000352	F0191	Sibling	Male	ONT	1.67	No	FALSE	.	FALSE	.	.	.	.	.	.	.	.	.	.	.	.	.	.	.	.	.	.	.	FALSE	.	.	.	.	.	.	.
REACH000380	F0199	Proband	Male	ONT	5.42	Yes	FALSE	.	FALSE	.	.	.	.	27.25	.	.	.	.	.	.	0	4	0	.	.	.	.	.	FALSE	.	.	.	.	.	.	.
REACH000381	F0199	Mom	Female	ONT	10.5	No	FALSE	.	FALSE	.	.	.	.	28.9	0	1	0	.	.	.	7	4	0.636364	.	.	.	.	.	FALSE	.	.	.	.	.	.	.
REACH000400	F0203	Proband	Male	ONT	10.99	Yes	TRUE	.	FALSE	.	.	23	.	22	0	1	0	.	.	.	0	1	0	.	.	.	.	.	FALSE	.	.	.	.	.	.	.
REACH000401	F0203	Mom	Female	ONT	9.44	No	TRUE	≤25 CGG	TRUE	FALSE	FALSE	17.75	25	27	2	2	0.5	1	0	1	1	0	1	1	0.5	25	17.75	.	FALSE	.	.	.	.	.	.	.
REACH000402	F0203	Dad	Male	ONT	12.17	No	TRUE	.	FALSE	.	.	29	29	29.25	0	3	0	0	1	0	0	4	0	.	.	.	.	.	FALSE	.	.	.	.	.	.	.
REACH000403	F0203	Sibling	Male	ONT	11.23	Yes	TRUE	.	FALSE	.	.	.	.	19.6667	.	.	.	.	.	.	0	3	0	.	.	.	.	.	FALSE	.	.	.	.	.	.	.
REACH000404	F0203	Sibling	Female	ONT	10.31	Yes	TRUE	≤25 CGG	TRUE	TRUE	TRUE	28.75	19.7143	16.75	1	3	0.25	5	2	0.714286	2	2	0.5	0.25	0.714286	28.75	19.7143	-0.464286	TRUE	0.415725	0.540262	0.415725	0.540262	5.31579	5.51579	-0.124537
REACH000409	F0205	Proband	Female	ONT	10.92	Yes	TRUE	26-34 CGG	TRUE	FALSE	FALSE	27	31	28.9091	0	1	0	1	1	0.5	3	9	0.25	0.5	0	31	27	.	FALSE	.	.	.	.	.	.	.
REACH000410	F0205	Mom	Female	ONT	8.58	No	TRUE	.	FALSE	.	.	.	.	23.5	.	.	.	.	.	.	2	6	0.25	.	.	.	.	.	FALSE	.	.	.	.	.	.	.
REACH000411	F0205	Dad	Male	ONT	7.29	No	TRUE	.	FALSE	.	.	.	.	29.75	.	.	.	.	.	.	0	4	0	.	.	.	.	.	FALSE	.	.	.	.	.	.	.
REACH000412	F0205	Sibling	Female	ONT	10.57	No	TRUE	.	FALSE	.	.	.	.	31.4	.	.	.	.	.	.	5	1	0.833333	.	.	.	.	.	FALSE	.	.	.	.	.	.	.
REACH000413	F0205	Sibling	Female	ONT	9.11	No	TRUE	.	FALSE	.	.	.	.	36.3333	.	.	.	.	.	.	3	1	0.75	.	.	.	.	.	FALSE	.	.	.	.	.	.	.
REACH000414	F0206	Proband	Male	ONT	7.24	Yes	TRUE	.	FALSE	.	.	.	.	26.7143	.	.	.	.	.	.	0	7	0	.	.	.	.	.	FALSE	.	.	.	.	.	.	.
REACH000415	F0206	Mom	Female	ONT	7.92	No	TRUE	.	FALSE	.	.	.	31	29	.	.	.	1	0	1	2	2	0.5	.	.	.	.	.	FALSE	.	.	.	.	.	.	.
REACH000416	F0206	Dad	Male	ONT	13.17	No	TRUE	.	FALSE	.	.	.	.	28.4	.	.	.	.	.	.	0	5	0	.	.	.	.	.	FALSE	.	.	.	.	.	.	.
REACH000417	F0206	Sibling	Female	ONT	11.36	No	TRUE	≤25 CGG	TRUE	TRUE	TRUE	23.3333	28.8	30	2	1	0.666667	4	1	0.8	2	0	1	0.8	0.666667	28.8	23.3333	0.133333	TRUE	0.483569	0.542502	0.542502	0.483569	6.20879	6.47253	0.0589336
REACH000418	F0206	Sibling	Female	ONT	10.5	No	TRUE	26-34 CGG	TRUE	TRUE	FALSE	32	28.625	.	2	0	1	1	7	0.125	.	.	.	1	0.125	32	28.625	.	FALSE	.	.	.	.	.	.	.
REACH000419	F0207	Proband	Male	ONT	12.68	Yes	TRUE	.	FALSE	.	.	.	.	29.6667	.	.	.	.	.	.	0	3	0	.	.	.	.	.	FALSE	.	.	.	.	.	.	.
REACH000420	F0207	Mom	Female	ONT	9.35	No	TRUE	≤25 CGG	TRUE	TRUE	FALSE	19.3333	25.5	25.4	0	6	0	1	1	0.5	2	3	0.4	0.5	0	25.5	19.3333	.	FALSE	.	.	.	.	.	.	.
REACH000421	F0207	Dad	Male	ONT	12.39	No	TRUE	.	FALSE	.	.	.	.	29.6	.	.	.	.	.	.	0	5	0	.	.	.	.	.	FALSE	.	.	.	.	.	.	.
REACH000422	F0207	Sibling	Male	ONT	10.71	No	TRUE	.	FALSE	.	.	.	25	27.5	.	.	.	0	1	0	0	6	0	.	.	.	.	.	FALSE	.	.	.	.	.	.	.
REACH000423	F0208	Proband	Male	ONT	9.29	Yes	TRUE	.	FALSE	.	.	.	.	30	.	.	.	.	.	.	0	5	0	.	.	.	.	.	FALSE	.	.	.	.	.	.	.
REACH000424	F0208	Mom	Female	ONT	12.01	No	TRUE	≤25 CGG	TRUE	FALSE	FALSE	25	28.5	30	0	1	0	0	2	0	4	6	0.4	0	0	28.5	25	.	FALSE	.	.	.	.	.	.	.
REACH000425	F0208	Dad	Male	ONT	10.82	No	TRUE	.	FALSE	.	.	.	.	29.6667	.	.	.	.	.	.	0	3	0	.	.	.	.	.	FALSE	.	.	.	.	.	.	.
REACH000426	F0208	Sibling	Male	ONT	8.79	Yes	TRUE	.	FALSE	.	.	.	.	29	.	.	.	.	.	.	0	5	0	.	.	.	.	.	FALSE	.	.	.	.	.	.	.
REACH000427	F0208	Sibling	Male	ONT	20.15	Yes	TRUE	.	FALSE	.	.	.	.	28.2	.	.	.	.	.	.	1	10	0.0909091	.	.	.	.	.	FALSE	.	.	.	.	.	.	.
REACH000428	F0208	Sibling	Male	ONT	19.66	Yes	TRUE	.	FALSE	.	.	.	.	26	.	.	.	.	.	.	0	10	0	.	.	.	.	.	FALSE	.	.	.	.	.	.	.
REACH000435	F0210	Proband	Female	ONT	8.97	Yes	TRUE	≤25 CGG	TRUE	TRUE	TRUE	28.7143	21.3333	25.5	4	3	0.571429	0	3	0	2	2	0.5	0.571429	0	28.7143	21.3333	0.571429	TRUE	0.580088	0.431487	0.580088	0.431487	5.49254	5.59701	0.148601
REACH000436_ONT	F0210	Mom	Female	ONT	10.99	No	FALSE	≤25 CGG	TRUE	TRUE	FALSE	20.8	28	.	3	2	0.6	1	1	0.5	.	.	.	0.5	0.6	28	20.8	.	FALSE	.	.	.	.	.	.	.
REACH000437	F0210	Dad	Male	ONT	11.16	No	TRUE	.	FALSE	.	.	.	.	25	.	.	.	.	.	.	0	3	0	.	.	.	.	.	FALSE	.	.	.	.	.	.	.
REACH000442	F0211	Dad	Male	ONT	16.56	No	TRUE	.	FALSE	.	.	.	.	29	.	.	.	.	.	.	0	10	0	.	.	.	.	.	FALSE	.	.	.	.	.	.	.
REACH000448	F0211	Proband	Male	ONT	9.51	Yes	TRUE	.	FALSE	.	.	.	.	24.4286	.	.	.	.	.	.	0	7	0	.	.	.	.	.	FALSE	.	.	.	.	.	.	.
REACH000449	F0211	Mom	Female	ONT	12.72	No	TRUE	.	FALSE	.	.	.	.	29.6667	.	.	.	.	.	.	7	5	0.583333	.	.	.	.	.	FALSE	.	.	.	.	.	.	.
REACH000471	F0219	Proband	Male	ONT	5.97	Yes	FALSE	.	FALSE	.	.	.	.	31.75	.	.	.	.	.	.	0	4	0	.	.	.	.	.	FALSE	.	.	.	.	.	.	.
REACH000473	F0219	Dad	Male	ONT	5.01	No	FALSE	.	FALSE	.	.	.	.	34	.	.	.	.	.	.	0	4	0	.	.	.	.	.	FALSE	.	.	.	.	.	.	.
REACH000476	F0220	Proband	Male	ONT	14.2	Yes	TRUE	.	FALSE	.	.	.	.	28.6	.	.	.	.	.	.	0	5	0	.	.	.	.	.	FALSE	.	.	.	.	.	.	.
REACH000477	F0220	Mom	Female	ONT	14.06	No	TRUE	26-34 CGG	TRUE	TRUE	FALSE	29.6667	28	30	3	0	1	0	2	0	3	2	0.6	1	0	29.6667	28	.	FALSE	.	.	.	.	.	.	.
REACH000478	F0220	Dad	Male	ONT	17.9	No	TRUE	.	FALSE	.	.	.	.	21.2	.	.	.	.	.	.	0	5	0	.	.	.	.	.	FALSE	.	.	.	.	.	.	.
REACH000479	F0221	Proband	Female	ONT	16.01	Yes	TRUE	≥35 CGG	TRUE	TRUE	TRUE	36	22.3333	24	4	1	0.8	1	5	0.166667	1	2	0.333333	0.8	0.166667	36	22.3333	0.633333	TRUE	0.828414	0.140272	0.828414	0.140272	8.13043	7.30435	0.688142
REACH000480	F0221	Mom	Female	ONT	14.27	No	TRUE	.	FALSE	.	.	.	.	25.3077	.	.	.	.	.	.	9	5	0.642857	.	.	.	.	.	FALSE	.	.	.	.	.	.	.
REACH000481	F0221	Dad	Male	ONT	13.27	No	TRUE	.	FALSE	.	.	.	.	31.3333	.	.	.	.	.	.	0	4	0	.	.	.	.	.	FALSE	.	.	.	.	.	.	.
REACH000482	F0221	Sibling	Female	ONT	17.62	No	TRUE	≤25 CGG	TRUE	TRUE	TRUE	33.5556	19	34	2	7	0.222222	1	2	0.333333	0	1	0	0.222222	0.333333	33.5556	19	-0.111111	TRUE	0.485108	0.580955	0.485108	0.580955	8.54955	8.41441	-0.0958466
REACH000483	F0221	Sibling	Male	ONT	10.23	No	TRUE	.	FALSE	.	.	.	.	.	.	.	.	.	.	.	.	.	.	.	.	.	.	.	FALSE	.	.	.	.	.	.	.
REACH000501	F0225	Proband	Male	ONT	9.65	Yes	TRUE	.	FALSE	.	.	.	.	29.5	.	.	.	.	.	.	0	2	0	.	.	.	.	.	FALSE	.	.	.	.	.	.	.
REACH000502	F0225	Mom	Female	ONT	10.99	No	TRUE	.	FALSE	.	.	.	29	26.8	.	.	.	1	0	1	4	7	0.363636	.	.	.	.	.	FALSE	.	.	.	.	.	.	.
REACH000503	F0225	Dad	Male	ONT	8.48	No	TRUE	.	FALSE	.	.	.	.	27.375	.	.	.	.	.	.	0	8	0	.	.	.	.	.	FALSE	.	.	.	.	.	.	.
REACH000510	F0228	Proband	Female	ONT	10.84	Yes	TRUE	26-34 CGG	TRUE	TRUE	TRUE	30.6667	28.75	27.8571	2	1	0.666667	3	1	0.75	1	6	0.142857	0.666667	0.75	30.6667	28.75	-0.0833333	TRUE	0.546939	0.434487	0.546939	0.434487	5.7125	5.8875	0.112451
REACH000511	F0228	Mom	Female	ONT	8.19	No	TRUE	.	FALSE	.	.	23	.	31	0	1	0	.	.	.	1	4	0.2	.	.	.	.	.	FALSE	.	.	.	.	.	.	.
REACH000512	F0228	Dad	Male	ONT	9.92	No	TRUE	.	FALSE	.	.	.	.	27.1667	.	.	.	.	.	.	0	6	0	.	.	.	.	.	FALSE	.	.	.	.	.	.	.
REACH000513	F0228	Sibling	Female	ONT	8.75	No	TRUE	26-34 CGG	TRUE	FALSE	FALSE	31	28.75	31	1	0	1	0	4	0	1	0	1	1	0	31	28.75	.	FALSE	.	.	.	.	.	.	.
REACH000514	F0229	Proband	Male	ONT	12.98	Yes	TRUE	.	FALSE	.	.	.	.	26.4286	.	.	.	.	.	.	0	7	0	.	.	.	.	.	FALSE	.	.	.	.	.	.	.
REACH000515	F0229	Mom	Female	ONT	10.58	No	TRUE	26-34 CGG	TRUE	FALSE	FALSE	26	28	31.7273	1	0	1	0	1	0	6	6	0.5	0	1	28	26	.	FALSE	.	.	.	.	.	.	.
REACH000516	F0229	Dad	Male	ONT	9.02	No	TRUE	.	FALSE	.	.	.	.	29	.	.	.	.	.	.	0	2	0	.	.	.	.	.	FALSE	.	.	.	.	.	.	.
REACH000517	F0229	Sibling	Male	ONT	10.43	Yes	TRUE	.	FALSE	.	.	.	.	27.8571	.	.	.	.	.	.	0	7	0	.	.	.	.	.	FALSE	.	.	.	.	.	.	.
REACH000518	F0230	Proband	Female	ONT	9.47	No	TRUE	≥35 CGG	TRUE	TRUE	TRUE	35	29.4444	28.5	3	1	0.75	0	5	0	1	1	0.5	0.75	0	35	29.4444	0.75	TRUE	0.678049	0.350866	0.678049	0.350866	5.15873	5.1746	0.327183
REACH000519	F0230	Sibling	Female	ONT	9.65	No	TRUE	≥35 CGG	TRUE	TRUE	TRUE	35	20.8333	27	3	0	1	1	3	0.25	0	2	0	1	0.25	35	20.8333	0.75	TRUE	0.503228	0.520513	0.503228	0.520513	4.97436	5.20513	-0.017285
REACH000523	F0230	Mom	Female	ONT	8.31	No	TRUE	≤25 CGG	TRUE	TRUE	FALSE	20.8333	29.4444	.	2	0	1	1	3	0.25	.	.	.	0.25	1	29.4444	20.8333	.	FALSE	.	.	.	.	.	.	.
REACH000524	F0230	Dad	Male	ONT	7.4	No	TRUE	.	FALSE	.	.	.	.	35	.	.	.	.	.	.	0	1	0	.	.	.	.	.	FALSE	.	.	.	.	.	.	.
REACH000529	F0233	Proband	Male	ONT	7.75	Yes	TRUE	.	FALSE	.	.	.	.	29	.	.	.	.	.	.	0	7	0	.	.	.	.	.	FALSE	.	.	.	.	.	.	.
REACH000530_ONT	F0233	Mom	Female	ONT	6.69	No	FALSE	.	FALSE	.	.	.	.	25.6667	.	.	.	.	.	.	3	0	1	.	.	.	.	.	FALSE	.	.	.	.	.	.	.
REACH000531_ONT	F0233	Dad	Male	ONT	8.91	No	TRUE	.	FALSE	.	.	.	.	.	.	.	.	.	.	.	.	.	.	.	.	.	.	.	FALSE	.	.	.	.	.	.	.
REACH000532_ONT	F0233	Sibling	Male	ONT	9.7	No	TRUE	.	FALSE	.	.	.	.	30.375	.	.	.	.	.	.	0	8	0	.	.	.	.	.	FALSE	.	.	.	.	.	.	.
REACH000540	F0236	Proband	Male	ONT	11.79	Yes	TRUE	.	FALSE	.	.	.	.	25.1429	.	.	.	.	.	.	0	7	0	.	.	.	.	.	FALSE	.	.	.	.	.	.	.
REACH000541	F0236	Mom	Female	ONT	13.43	No	TRUE	26-34 CGG	TRUE	FALSE	FALSE	29.5	26	30.1429	1	1	0.5	1	0	1	4	3	0.571429	0.5	1	29.5	26	.	FALSE	.	.	.	.	.	.	.
REACH000542	F0236	Dad	Male	ONT	12.68	No	TRUE	.	FALSE	.	.	.	.	27.3333	.	.	.	.	.	.	0	6	0	.	.	.	.	.	FALSE	.	.	.	.	.	.	.
REACH000543	F0236	Sibling	Female	ONT	20.19	No	TRUE	.	FALSE	.	.	.	.	31.0625	.	.	.	.	.	.	9	7	0.5625	.	.	.	.	.	FALSE	.	.	.	.	.	.	.
REACH000544	F0237	Proband	Male	ONT	9.27	Yes	TRUE	.	FALSE	.	.	.	.	29.5	.	.	.	.	.	.	0	2	0	.	.	.	.	.	FALSE	.	.	.	.	.	.	.
REACH000545	F0237	Mom	Female	ONT	3.26	No	TRUE	.	FALSE	.	.	.	.	.	.	.	.	.	.	.	.	.	.	.	.	.	.	.	FALSE	.	.	.	.	.	.	.
REACH000546	F0237	Dad	Male	ONT	10.87	No	TRUE	.	FALSE	.	.	.	.	27.8571	.	.	.	.	.	.	0	8	0	.	.	.	.	.	FALSE	.	.	.	.	.	.	.
REACH000547	F0237	Sibling	Female	ONT	8.43	Yes	TRUE	26-34 CGG	TRUE	TRUE	TRUE	28	33.75	.	2	4	0.333333	3	1	0.75	.	.	.	0.75	0.333333	33.75	28	0.416667	TRUE	0.480952	0.566921	0.566921	0.480952	5.33962	5.20755	0.0859689
REACH000555	F0240	Proband	Female	ONT	10.59	Yes	TRUE	.	FALSE	.	.	.	.	29.1429	.	.	.	.	.	.	6	2	0.75	.	.	.	.	.	FALSE	.	.	.	.	.	.	.
REACH000556	F0240	Mom	Female	ONT	11.16	No	TRUE	.	FALSE	.	.	26.5	.	29	1	1	0.5	.	.	.	4	10	0.285714	.	.	.	.	.	FALSE	.	.	.	.	.	.	.
REACH000557	F0240	Dad	Male	ONT	10.95	No	TRUE	.	FALSE	.	.	.	.	32.5	.	.	.	.	.	.	0	4	0	.	.	.	.	.	FALSE	.	.	.	.	.	.	.
REACH000558	F0240	Sibling	Male	ONT	11.54	Yes	TRUE	.	FALSE	.	.	.	.	30.125	.	.	.	.	.	.	0	8	0	.	.	.	.	.	FALSE	.	.	.	.	.	.	.
REACH000559	F0229	Sibling	Male	ONT	8.35	Yes	TRUE	.	FALSE	.	.	.	.	31.4	.	.	.	.	.	.	0	5	0	.	.	.	.	.	FALSE	.	.	.	.	.	.	.
REACH000560	F0241	Proband	Male	ONT	9.18	Yes	TRUE	.	FALSE	.	.	.	.	41	.	.	.	.	.	.	0	1	0	.	.	.	.	.	FALSE	.	.	.	.	.	.	.
REACH000561	F0241	Mom	Female	ONT	8.34	No	TRUE	≥35 CGG	TRUE	TRUE	TRUE	28.25	49.1111	.	0	4	0	5	0	1	.	.	.	1	0	49.1111	28.25	1	TRUE	0.489155	0.571407	0.571407	0.489155	5.2963	4.81481	0.0822518
REACH000562	F0241	Dad	Male	ONT	12.53	No	TRUE	.	FALSE	.	.	.	.	26.375	.	.	.	.	.	.	0	6	0	.	.	.	.	.	FALSE	.	.	.	.	.	.	.
REACH000563	F0241	Sibling	Female	ONT	8.68	No	TRUE	≥35 CGG	TRUE	TRUE	FALSE	26.375	49.1111	.	0	2	0	3	1	0.75	.	.	.	0.75	0	49.1111	26.375	.	FALSE	.	.	.	.	.	.	.
REACH000564	F0242	Proband	Male	ONT	18.1	Yes	TRUE	.	FALSE	.	.	.	.	28.4	.	.	.	.	.	.	0	5	0	.	.	.	.	.	FALSE	.	.	.	.	.	.	.
REACH000565	F0242	Mom	Female	ONT	9.28	No	TRUE	26-34 CGG	TRUE	TRUE	FALSE	30	32	31	1	3	0.25	1	1	0.5	2	3	0.4	0.5	0.25	32	30	.	FALSE	.	.	.	.	.	.	.
REACH000566	F0242	Dad	Male	ONT	10.14	No	TRUE	.	FALSE	.	.	28	.	30	0	1	0	.	.	.	0	4	0	.	.	.	.	.	FALSE	.	.	.	.	.	.	.
REACH000567	F0242	Sibling	Female	ONT	8.58	No	TRUE	26-34 CGG	TRUE	FALSE	FALSE	31.75	30	29	4	1	0.8	0	1	0	1	0	1	0.8	0	31.75	30	.	FALSE	.	.	.	.	.	.	.
REACH000568	F0242	Sibling	Female	ONT	13.34	No	TRUE	.	FALSE	.	.	30	.	30.7692	0	1	0	.	.	.	8	6	0.571429	.	.	.	.	.	FALSE	.	.	.	.	.	.	.
REACH000578	F0245	Proband	Female	ONT	10.26	Yes	TRUE	26-34 CGG	TRUE	TRUE	FALSE	28.4	26	.	4	2	0.666667	1	1	0.5	.	.	.	0.666667	0.5	28.4	26	.	FALSE	.	.	.	.	.	.	.
REACH000579	F0245	Mom	Female	ONT	10.8	No	TRUE	26-34 CGG	TRUE	TRUE	FALSE	32.5	28.5	.	1	1	0.5	3	1	0.75	.	.	.	0.5	0.75	32.5	28.5	.	FALSE	.	.	.	.	.	.	.
REACH000580	F0245	Dad	Male	ONT	12.63	No	TRUE	.	FALSE	.	.	.	.	27.3333	.	.	.	.	.	.	0	6	0	.	.	.	.	.	FALSE	.	.	.	.	.	.	.
REACH000581	F0245	Sibling	Female	ONT	12.32	No	TRUE	≤25 CGG	TRUE	TRUE	TRUE	31.5	23.75	28.3333	2	2	0.5	2	2	0.5	3	0	1	0.5	0.5	31.5	23.75	0	TRUE	0.53509	0.466033	0.53509	0.466033	7.05882	6.69748	0.0690569
REACH000602	F0250	Proband	Female	ONT	7.9	Yes	TRUE	.	FALSE	.	.	.	.	23	.	.	.	.	.	.	5	2	0.714286	.	.	.	.	.	FALSE	.	.	.	.	.	.	.
REACH000603	F0250	Mom	Female	ONT	10.85	No	TRUE	.	FALSE	.	.	.	.	30.0769	.	.	.	.	.	.	7	6	0.538462	.	.	.	.	.	FALSE	.	.	.	.	.	.	.
REACH000604	F0250	Dad	Male	ONT	9.04	No	TRUE	.	FALSE	.	.	.	19	18	.	.	.	0	1	0	0	2	0	.	.	.	.	.	FALSE	.	.	.	.	.	.	.
REACH000626	F0229	Sibling	Male	ONT	10.51	Yes	TRUE	.	FALSE	.	.	.	.	26.6	.	.	.	.	.	.	0	5	0	.	.	.	.	.	FALSE	.	.	.	.	.	.	.
REACH000660	F0266	Proband	Female	ONT	8.57	Yes	TRUE	26-34 CGG	TRUE	FALSE	FALSE	28	26	28.5	0	2	0	1	0	1	1	3	0.25	0	1	28	26	.	FALSE	.	.	.	.	.	.	.
REACH000661	F0266	Mom	Female	ONT	11.54	No	TRUE	26-34 CGG	TRUE	TRUE	FALSE	27	32.6667	30	1	1	0.5	1	2	0.333333	2	5	0.285714	0.333333	0.5	32.6667	27	.	FALSE	.	.	.	.	.	.	.
REACH000662	F0266	Dad	Male	ONT	8.22	No	TRUE	.	FALSE	.	.	.	.	27.25	.	.	.	.	.	.	0	4	0	.	.	.	.	.	FALSE	.	.	.	.	.	.	.
REACH000663	F0266	Sibling	Male	ONT	10.64	No	TRUE	.	FALSE	.	.	.	.	33.1667	.	.	.	.	.	.	0	6	0	.	.	.	.	.	FALSE	.	.	.	.	.	.	.
REACH000681	F0270	Proband	Male	ONT	10.04	Yes	TRUE	.	FALSE	.	.	.	.	20.25	.	.	.	.	.	.	0	4	0	.	.	.	.	.	FALSE	.	.	.	.	.	.	.
REACH000682	F0270	Mom	Female	ONT	8.63	No	TRUE	≤25 CGG	TRUE	TRUE	FALSE	29	24.5	25	0	4	0	2	0	1	1	2	0.333333	0	1	29	24.5	.	FALSE	.	.	.	.	.	.	.
REACH000683	F0270	Dad	Male	ONT	9.97	No	TRUE	.	FALSE	.	.	.	.	29.25	.	.	.	.	.	.	0	4	0	.	.	.	.	.	FALSE	.	.	.	.	.	.	.
REACH000684	F0270	Sibling	Male	ONT	7.84	No	TRUE	.	FALSE	.	.	28.6667	27	.	0	3	0	0	3	0	.	.	.	.	.	.	.	.	FALSE	.	.	.	.	.	.	.
REACH000685	F0270	Sibling	Male	ONT	11.88	No	TRUE	.	FALSE	.	.	.	.	27.2	.	.	.	.	.	.	0	5	0	.	.	.	.	.	FALSE	.	.	.	.	.	.	.
