# Supplementary material for: Long-read genome sequencing improves detection and functional interpretation of structural and repeat variants in autism
Source: Cell Genom. 2026 Mar 9;6(5):101186. doi: 10.1016/j.xgen.2026.101186 (PMC13174233; doi:10.1016/j.xgen.2026.101186)
Supplement: Table S12. Methylation data of selected subjects on chrX genes with high coverage, related to Figure 5 [file mmc13.xlsx]

## Sheet: Legend
Discription	Column/row name	Column/row discription
Methylation data of selected subjects on chrX genes with high coverage	sample_id	Sample ID
	num_methyl_reads_h1	Number of methylated reads on haplotype 1.
	num_unmethyl_reads_h1	Number of unmethylated reads on haplotype 1.
	frac_hap_methyl_h1	Fraction of haplotype 1 methylated.
	num_methyl_reads_h2	Number of methylated reads on haplotype 2.
	num_unmethyl_reads_h2	Number of unmethylated reads on haplotype 2.
	frac_hap_methyl_h2	Fraction of haplotype 2 methylated.
	num_methyl_reads_h0	Number of methylated unphased reads.
	num_unmethyl_reads_h0	Number of unmethylated unphased reads.
	frac_hap_methyl_h0	Fraction of unphased reads methylated.
	region_id	Region ID, 5'UTR region of a gene
	num_reads_h1	Total number of reads on haplotype 1
	num_reads_h2	Total number of reads on haplotype 2
	Read count	Total number of reads on both haplotypes

## Sheet: Table S12
sample_id	num_methyl_reads_h1	num_unmethyl_reads_h1	frac_hap_methyl_h1	num_methyl_reads_h2	num_unmethyl_reads_h2	frac_hap_methyl_h2	num_methyl_reads_h0	num_unmethyl_reads_h0	frac_hap_methyl_h0	region_id	num_reads_h1	num_reads_h2	Read count
REACH000220	.	.	.	.	.	.	1	5	0.166667	MID1_5UTR	0	0	0
REACH000234	0	2	0	1	2	0.333333	2	4	0.333333	MID1_5UTR	2	3	5
REACH000365	.	.	.	.	.	.	2	6	0.25	MID1_5UTR	0	0	0
REACH000436_PB	2	3	0.4	1	2	0.333333	.	.	.	MID1_5UTR	5	3	8
REACH000451	.	.	.	0	1	0	4	5	0.444444	MID1_5UTR	0	1	1
REACH000453	0	1	0	.	.	.	2	5	0.285714	MID1_5UTR	1	0	1
REACH000616	.	.	.	.	.	.	0	7	0	MID1_5UTR	0	0	0
REACH000628	.	.	.	.	.	.	3	10	0.230769	MID1_5UTR	0	0	0
REACH000672	.	.	.	1	1	0.5	0	2	0	MID1_5UTR	0	2	2
REACH000674	.	.	.	.	.	.	0	8	0	MID1_5UTR	0	0	0
REACH000702	.	.	.	.	.	.	2	4	0.333333	MID1_5UTR	0	0	0
REACH000107	3	4	0.428571	1	6	0.142857	0	1	0	MID1_5UTR	7	7	14
REACH000404	.	.	.	.	.	.	4	8	0.333333	MID1_5UTR	0	0	0
REACH000417	1	2	0.333333	1	1	0.5	2	5	0.285714	MID1_5UTR	3	2	5
REACH000435	1	8	0.111111	2	3	0.4	1	6	0.142857	MID1_5UTR	9	5	14
REACH000479	1	1	0.5	0	4	0	5	6	0.454545	MID1_5UTR	2	4	6
REACH000482	0	2	0	0	2	0	5	6	0.454545	MID1_5UTR	2	2	4
REACH000510	1	1	0.5	1	1	0.5	0	5	0	MID1_5UTR	2	2	4
REACH000518	3	1	0.75	1	3	0.25	.	.	.	MID1_5UTR	4	4	8
REACH000519	1	2	0.333333	0	4	0	0	3	0	MID1_5UTR	3	4	7
REACH000547	0	2	0	1	0	1	6	4	0.6	MID1_5UTR	2	1	3
REACH000561	.	.	.	.	.	.	4	8	0.333333	MID1_5UTR	0	0	0
REACH000581	.	.	.	0	1	0	4	8	0.333333	MID1_5UTR	0	1	1
REACH000220	2	3	0.4	0	5	0	.	.	.	ARHGAP6_5UTR	5	5	10
REACH000234	.	.	.	.	.	.	2	8	0.2	ARHGAP6_5UTR	0	0	0
REACH000365	.	.	.	.	.	.	6	4	0.6	ARHGAP6_5UTR	0	0	0
REACH000436_PB	4	1	0.8	2	4	0.333333	.	.	.	ARHGAP6_5UTR	5	6	11
REACH000451	5	0	1	1	5	0.166667	.	.	.	ARHGAP6_5UTR	5	6	11
REACH000453	1	0	1	.	.	.	.	.	.	ARHGAP6_5UTR	1	0	1
REACH000616	2	1	0.666667	5	3	0.625	.	.	.	ARHGAP6_5UTR	3	8	11
REACH000628	4	2	0.666667	1	3	0.25	.	.	.	ARHGAP6_5UTR	6	4	10
REACH000672	1	2	0.333333	0	4	0	1	0	1	ARHGAP6_5UTR	3	4	7
REACH000674	1	1	0.5	6	1	0.857143	2	2	0.5	ARHGAP6_5UTR	2	7	9
REACH000702	2	0	1	0	2	0	.	.	.	ARHGAP6_5UTR	2	2	4
REACH000107	0	6	0	2	4	0.333333	.	.	.	ARHGAP6_5UTR	6	6	12
REACH000404	1	4	0.2	2	4	0.333333	.	.	.	ARHGAP6_5UTR	5	6	11
REACH000417	4	7	0.363636	1	1	0.5	.	.	.	ARHGAP6_5UTR	11	2	13
REACH000435	4	2	0.666667	1	4	0.2	0	2	0	ARHGAP6_5UTR	6	5	11
REACH000479	6	0	1	1	9	0.1	1	1	0.5	ARHGAP6_5UTR	6	10	16
REACH000482	6	7	0.461538	5	5	0.5	.	.	.	ARHGAP6_5UTR	13	10	23
REACH000510	0	1	0	1	2	0.333333	9	6	0.6	ARHGAP6_5UTR	1	3	4
REACH000518	1	1	0.5	.	.	.	3	3	0.5	ARHGAP6_5UTR	2	0	2
REACH000519	.	.	.	0	1	0	9	5	0.642857	ARHGAP6_5UTR	0	1	1
REACH000547	3	5	0.375	3	4	0.428571	1	1	0.5	ARHGAP6_5UTR	8	7	15
REACH000561	0	4	0	1	2	0.333333	1	0	1	ARHGAP6_5UTR	4	3	7
REACH000581	5	5	0.5	4	1	0.8	1	0	1	ARHGAP6_5UTR	10	5	15
REACH000220	2	2	0.5	2	3	0.4	.	.	.	PRPS2_5UTR	4	5	9
REACH000234	1	5	0.166667	3	2	0.6	0	1	0	PRPS2_5UTR	6	5	11
REACH000365	0	1	0	0	7	0	.	.	.	PRPS2_5UTR	1	7	8
REACH000436_PB	1	2	0.333333	1	1	0.5	.	.	.	PRPS2_5UTR	3	2	5
REACH000451	0	2	0	.	.	.	1	1	0.5	PRPS2_5UTR	2	0	2
REACH000453	1	1	0.5	.	.	.	1	3	0.25	PRPS2_5UTR	2	0	2
REACH000616	0	4	0	0	1	0	.	.	.	PRPS2_5UTR	4	1	5
REACH000628	0	1	0	1	2	0.333333	0	3	0	PRPS2_5UTR	1	3	4
REACH000672	0	1	0	0	1	0	2	2	0.5	PRPS2_5UTR	1	1	2
REACH000674	.	.	.	.	.	.	7	7	0.5	PRPS2_5UTR	0	0	0
REACH000702	2	0	1	3	1	0.75	.	.	.	PRPS2_5UTR	2	4	6
REACH000107	0	1	0	4	0	1	3	5	0.375	PRPS2_5UTR	1	4	5
REACH000404	0	2	0	2	1	0.666667	3	2	0.6	PRPS2_5UTR	2	3	5
REACH000417	2	4	0.333333	2	2	0.5	0	4	0	PRPS2_5UTR	6	4	10
REACH000435	0	1	0	0	1	0	1	4	0.2	PRPS2_5UTR	1	1	2
REACH000479	6	0	1	1	5	0.166667	.	.	.	PRPS2_5UTR	6	6	12
REACH000482	4	4	0.5	5	9	0.357143	0	2	0	PRPS2_5UTR	8	14	22
REACH000510	2	5	0.285714	3	3	0.5	0	1	0	PRPS2_5UTR	7	6	13
REACH000518	4	3	0.571429	1	6	0.142857	.	.	.	PRPS2_5UTR	7	7	14
REACH000519	3	4	0.428571	0	6	0	.	.	.	PRPS2_5UTR	7	6	13
REACH000547	4	3	0.571429	3	6	0.333333	0	1	0	PRPS2_5UTR	7	9	16
REACH000561	.	.	.	1	0	1	3	6	0.333333	PRPS2_5UTR	0	1	1
REACH000581	0	3	0	0	1	0	3	8	0.272727	PRPS2_5UTR	3	1	4
REACH000220	6	0	1	4	0	1	.	.	.	FAM9C_5UTR	6	4	10
REACH000234	.	.	.	5	0	1	3	1	0.75	FAM9C_5UTR	0	5	5
REACH000365	.	.	.	.	.	.	7	1	0.875	FAM9C_5UTR	0	0	0
REACH000436_PB	6	0	1	3	1	0.75	.	.	.	FAM9C_5UTR	6	4	10
REACH000451	1	0	1	3	0	1	1	0	1	FAM9C_5UTR	1	3	4
REACH000453	3	0	1	4	0	1	.	.	.	FAM9C_5UTR	3	4	7
REACH000616	.	.	.	.	.	.	8	1	0.888889	FAM9C_5UTR	0	0	0
REACH000628	2	1	0.666667	6	0	1	.	.	.	FAM9C_5UTR	3	6	9
REACH000672	2	0	1	.	.	.	7	0	1	FAM9C_5UTR	2	0	2
REACH000674	.	.	.	.	.	.	4	1	0.8	FAM9C_5UTR	0	0	0
REACH000702	.	.	.	.	.	.	2	1	0.666667	FAM9C_5UTR	0	0	0
REACH000107	6	1	0.857143	7	1	0.875	2	0	1	FAM9C_5UTR	7	8	15
REACH000404	.	.	.	.	.	.	9	0	1	FAM9C_5UTR	0	0	0
REACH000417	1	0	1	8	0	1	1	0	1	FAM9C_5UTR	1	8	9
REACH000435	1	0	1	4	0	1	2	0	1	FAM9C_5UTR	1	4	5
REACH000479	8	1	0.888889	6	0	1	9	1	0.9	FAM9C_5UTR	9	6	15
REACH000482	7	0	1	8	0	1	7	0	1	FAM9C_5UTR	7	8	15
REACH000510	7	1	0.875	7	0	1	.	.	.	FAM9C_5UTR	8	7	15
REACH000518	5	0	1	4	0	1	.	.	.	FAM9C_5UTR	5	4	9
REACH000519	7	0	1	6	0	1	.	.	.	FAM9C_5UTR	7	6	13
REACH000547	6	1	0.857143	3	1	0.75	1	0	1	FAM9C_5UTR	7	4	11
REACH000561	.	.	.	.	.	.	1	0	1	FAM9C_5UTR	0	0	0
REACH000581	7	0	1	8	0	1	5	0	1	FAM9C_5UTR	7	8	15
REACH000220	.	.	.	.	.	.	3	0	1	GPM6B_5UTR	0	0	0
REACH000234	2	2	0.5	5	7	0.416667	.	.	.	GPM6B_5UTR	4	12	16
REACH000365	0	1	0	1	0	1	0	1	0	GPM6B_5UTR	1	1	2
REACH000436_PB	1	1	0.5	2	0	1	.	.	.	GPM6B_5UTR	2	2	4
REACH000451	1	0	1	1	0	1	4	6	0.4	GPM6B_5UTR	1	1	2
REACH000453	2	2	0.5	2	0	1	.	.	.	GPM6B_5UTR	4	2	6
REACH000616	1	9	0.1	2	5	0.285714	1	0	1	GPM6B_5UTR	10	7	17
REACH000628	2	2	0.5	1	1	0.5	.	.	.	GPM6B_5UTR	4	2	6
REACH000672	1	1	0.5	1	0	1	0	1	0	GPM6B_5UTR	2	1	3
REACH000674	.	.	.	.	.	.	5	7	0.416667	GPM6B_5UTR	0	0	0
REACH000702	0	1	0	1	0	1	5	2	0.714286	GPM6B_5UTR	1	1	2
REACH000107	0	2	0	2	2	0.5	2	1	0.666667	GPM6B_5UTR	2	4	6
REACH000404	4	1	0.8	3	0	1	0	2	0	GPM6B_5UTR	5	3	8
REACH000417	0	5	0	3	2	0.6	2	0	1	GPM6B_5UTR	5	5	10
REACH000435	2	4	0.333333	8	4	0.666667	1	0	1	GPM6B_5UTR	6	12	18
REACH000479	0	2	0	.	.	.	2	5	0.285714	GPM6B_5UTR	2	0	2
REACH000482	0	1	0	0	3	0	9	7	0.5625	GPM6B_5UTR	1	3	4
REACH000510	3	0	1	4	1	0.8	5	2	0.714286	GPM6B_5UTR	3	5	8
REACH000518	3	1	0.75	1	3	0.25	4	0	1	GPM6B_5UTR	4	4	8
REACH000519	2	1	0.666667	0	3	0	1	2	0.333333	GPM6B_5UTR	3	3	6
REACH000547	4	1	0.8	5	0	1	3	2	0.6	GPM6B_5UTR	5	5	10
REACH000561	0	1	0	3	0	1	6	3	0.666667	GPM6B_5UTR	1	3	4
REACH000581	1	4	0.2	7	1	0.875	0	1	0	GPM6B_5UTR	5	8	13
REACH000220	1	1	0.5	0	1	0	.	.	.	BMX_5UTR	2	1	3
REACH000234	0	3	0	0	5	0	.	.	.	BMX_5UTR	3	5	8
REACH000365	1	0	1	.	.	.	0	1	0	BMX_5UTR	1	0	1
REACH000436_PB	0	4	0	.	.	.	1	1	0.5	BMX_5UTR	4	0	4
REACH000451	1	0	1	1	4	0.2	1	0	1	BMX_5UTR	1	5	6
REACH000453	2	1	0.666667	.	.	.	5	1	0.833333	BMX_5UTR	3	0	3
REACH000616	0	3	0	.	.	.	0	3	0	BMX_5UTR	3	0	3
REACH000628	.	.	.	0	4	0	0	3	0	BMX_5UTR	0	4	4
REACH000672	.	.	.	.	.	.	0	3	0	BMX_5UTR	0	0	0
REACH000674	.	.	.	.	.	.	2	7	0.222222	BMX_5UTR	0	0	0
REACH000702	.	.	.	1	2	0.333333	0	3	0	BMX_5UTR	0	3	3
REACH000107	1	0	1	1	0	1	4	2	0.666667	BMX_5UTR	1	1	2
REACH000404	2	5	0.285714	2	0	1	2	2	0.5	BMX_5UTR	7	2	9
REACH000417	2	2	0.5	2	0	1	1	0	1	BMX_5UTR	4	2	6
REACH000435	5	0	1	1	0	1	3	2	0.6	BMX_5UTR	5	1	6
REACH000479	5	2	0.714286	2	7	0.222222	2	0	1	BMX_5UTR	7	9	16
REACH000482	1	4	0.2	3	1	0.75	1	4	0.2	BMX_5UTR	5	4	9
REACH000510	2	0	1	1	0	1	4	4	0.5	BMX_5UTR	2	1	3
REACH000518	.	.	.	0	1	0	6	6	0.5	BMX_5UTR	0	1	1
REACH000519	.	.	.	.	.	.	7	5	0.583333	BMX_5UTR	0	0	0
REACH000547	1	5	0.166667	3	1	0.75	3	0	1	BMX_5UTR	6	4	10
REACH000561	.	.	.	.	.	.	3	4	0.428571	BMX_5UTR	0	0	0
REACH000581	3	2	0.6	0	5	0	2	3	0.4	BMX_5UTR	5	5	10
REACH000220	1	0	1	1	1	0.5	.	.	.	MAP3K15_5UTR	1	2	3
REACH000234	1	1	0.5	.	.	.	.	.	.	MAP3K15_5UTR	2	0	2
REACH000365	.	.	.	6	2	0.75	0	1	0	MAP3K15_5UTR	0	8	8
REACH000436_PB	0	1	0	.	.	.	1	2	0.333333	MAP3K15_5UTR	1	0	1
REACH000451	.	.	.	.	.	.	2	6	0.25	MAP3K15_5UTR	0	0	0
REACH000453	2	2	0.5	2	3	0.4	0	1	0	MAP3K15_5UTR	4	5	9
REACH000616	.	.	.	.	.	.	2	4	0.333333	MAP3K15_5UTR	0	0	0
REACH000628	2	0	1	0	2	0	2	0	1	MAP3K15_5UTR	2	2	4
REACH000672	.	.	.	.	.	.	3	0	1	MAP3K15_5UTR	0	0	0
REACH000674	.	.	.	.	.	.	1	4	0.2	MAP3K15_5UTR	0	0	0
REACH000702	3	2	0.6	.	.	.	.	.	.	MAP3K15_5UTR	5	0	5
REACH000107	4	3	0.571429	0	2	0	1	0	1	MAP3K15_5UTR	7	2	9
REACH000404	1	0	1	3	0	1	2	2	0.5	MAP3K15_5UTR	1	3	4
REACH000417	.	.	.	0	1	0	5	5	0.5	MAP3K15_5UTR	0	1	1
REACH000435	1	0	1	1	1	0.5	3	4	0.428571	MAP3K15_5UTR	1	2	3
REACH000479	6	0	1	0	7	0	3	1	0.75	MAP3K15_5UTR	6	7	13
REACH000482	5	7	0.416667	3	3	0.5	5	3	0.625	MAP3K15_5UTR	12	6	18
REACH000510	7	0	1	.	.	.	2	2	0.5	MAP3K15_5UTR	7	0	7
REACH000518	5	1	0.833333	0	3	0	1	0	1	MAP3K15_5UTR	6	3	9
REACH000519	1	4	0.2	4	2	0.666667	0	1	0	MAP3K15_5UTR	5	6	11
REACH000547	0	1	0	1	0	1	3	7	0.3	MAP3K15_5UTR	1	1	2
REACH000561	.	.	.	.	.	.	4	4	0.5	MAP3K15_5UTR	0	0	0
REACH000581	2	4	0.333333	6	3	0.666667	0	2	0	MAP3K15_5UTR	6	9	15
REACH000220	.	.	.	.	.	.	3	1	0.75	SH3KBP1_5UTR	0	0	0
REACH000234	0	5	0	2	5	0.285714	.	.	.	SH3KBP1_5UTR	5	7	12
REACH000365	.	.	.	5	4	0.555556	3	0	1	SH3KBP1_5UTR	0	9	9
REACH000436_PB	.	.	.	.	.	.	0	3	0	SH3KBP1_5UTR	0	0	0
REACH000451	.	.	.	.	.	.	2	3	0.4	SH3KBP1_5UTR	0	0	0
REACH000453	.	.	.	1	0	1	2	5	0.285714	SH3KBP1_5UTR	0	1	1
REACH000616	.	.	.	.	.	.	0	8	0	SH3KBP1_5UTR	0	0	0
REACH000628	.	.	.	.	.	.	3	3	0.5	SH3KBP1_5UTR	0	0	0
REACH000672	.	.	.	.	.	.	1	2	0.333333	SH3KBP1_5UTR	0	0	0
REACH000674	.	.	.	.	.	.	2	9	0.181818	SH3KBP1_5UTR	0	0	0
REACH000702	.	.	.	.	.	.	5	7	0.416667	SH3KBP1_5UTR	0	0	0
REACH000107	1	2	0.333333	2	2	0.5	.	.	.	SH3KBP1_5UTR	3	4	7
REACH000404	0	1	0	1	0	1	3	10	0.230769	SH3KBP1_5UTR	1	1	2
REACH000417	2	1	0.666667	2	5	0.285714	0	1	0	SH3KBP1_5UTR	3	7	10
REACH000435	.	.	.	.	.	.	3	5	0.375	SH3KBP1_5UTR	0	0	0
REACH000479	2	2	0.5	0	5	0	4	5	0.444444	SH3KBP1_5UTR	4	5	9
REACH000482	1	4	0.2	2	3	0.4	6	9	0.4	SH3KBP1_5UTR	5	5	10
REACH000510	3	1	0.75	.	.	.	2	5	0.285714	SH3KBP1_5UTR	4	0	4
REACH000518	0	3	0	2	3	0.4	0	1	0	SH3KBP1_5UTR	3	5	8
REACH000519	1	3	0.25	3	0	1	0	1	0	SH3KBP1_5UTR	4	3	7
REACH000547	.	.	.	.	.	.	3	4	0.428571	SH3KBP1_5UTR	0	0	0
REACH000561	.	.	.	.	.	.	4	5	0.444444	SH3KBP1_5UTR	0	0	0
REACH000581	2	3	0.4	1	2	0.333333	0	4	0	SH3KBP1_5UTR	5	3	8
REACH000220	.	.	.	.	.	.	3	1	0.75	CNKSR2_5UTR	0	0	0
REACH000234	.	.	.	.	.	.	1	10	0.0909091	CNKSR2_5UTR	0	0	0
REACH000365	0	1	0	0	1	0	0	3	0	CNKSR2_5UTR	1	1	2
REACH000436_PB	1	3	0.25	.	.	.	2	0	1	CNKSR2_5UTR	4	0	4
REACH000451	0	1	0	.	.	.	.	.	.	CNKSR2_5UTR	1	0	1
REACH000453	2	2	0.5	0	1	0	1	0	1	CNKSR2_5UTR	4	1	5
REACH000616	.	.	.	.	.	.	2	6	0.25	CNKSR2_5UTR	0	0	0
REACH000628	0	1	0	1	1	0.5	1	2	0.333333	CNKSR2_5UTR	1	2	3
REACH000672	3	1	0.75	1	0	1	.	.	.	CNKSR2_5UTR	4	1	5
REACH000674	.	.	.	.	.	.	7	3	0.7	CNKSR2_5UTR	0	0	0
REACH000702	3	0	1	1	3	0.25	1	0	1	CNKSR2_5UTR	3	4	7
REACH000107	2	2	0.5	3	0	1	1	2	0.333333	CNKSR2_5UTR	4	3	7
REACH000404	1	2	0.333333	4	1	0.8	1	1	0.5	CNKSR2_5UTR	3	5	8
REACH000417	3	3	0.5	1	5	0.166667	1	1	0.5	CNKSR2_5UTR	6	6	12
REACH000435	0	2	0	2	1	0.666667	3	6	0.333333	CNKSR2_5UTR	2	3	5
REACH000479	6	1	0.857143	0	6	0	1	1	0.5	CNKSR2_5UTR	7	6	13
REACH000482	.	.	.	.	.	.	10	12	0.454545	CNKSR2_5UTR	0	0	0
REACH000510	1	0	1	0	1	0	6	9	0.4	CNKSR2_5UTR	1	1	2
REACH000518	2	3	0.4	4	2	0.666667	1	5	0.166667	CNKSR2_5UTR	5	6	11
REACH000519	3	4	0.428571	1	2	0.333333	2	0	1	CNKSR2_5UTR	7	3	10
REACH000547	.	.	.	.	.	.	6	5	0.545455	CNKSR2_5UTR	0	0	0
REACH000561	.	.	.	.	.	.	2	3	0.4	CNKSR2_5UTR	0	0	0
REACH000581	5	0	1	3	2	0.6	1	1	0.5	CNKSR2_5UTR	5	5	10
REACH000220	.	.	.	.	.	.	2	2	0.5	MBTPS2_5UTR	0	0	0
REACH000234	1	3	0.25	4	5	0.444444	.	.	.	MBTPS2_5UTR	4	9	13
REACH000365	.	.	.	0	2	0	5	3	0.625	MBTPS2_5UTR	0	2	2
REACH000436_PB	2	0	1	0	4	0	.	.	.	MBTPS2_5UTR	2	4	6
REACH000451	1	2	0.333333	2	3	0.4	.	.	.	MBTPS2_5UTR	3	5	8
REACH000453	1	2	0.333333	2	5	0.285714	.	.	.	MBTPS2_5UTR	3	7	10
REACH000616	0	9	0	7	2	0.777778	1	0	1	MBTPS2_5UTR	9	9	18
REACH000628	0	2	0	1	3	0.25	1	0	1	MBTPS2_5UTR	2	4	6
REACH000672	3	1	0.75	0	2	0	.	.	.	MBTPS2_5UTR	4	2	6
REACH000674	.	.	.	.	.	.	2	6	0.25	MBTPS2_5UTR	0	0	0
REACH000702	1	1	0.5	2	2	0.5	.	.	.	MBTPS2_5UTR	2	4	6
REACH000107	.	.	.	.	.	.	3	3	0.5	MBTPS2_5UTR	0	0	0
REACH000404	1	3	0.25	5	9	0.357143	.	.	.	MBTPS2_5UTR	4	14	18
REACH000417	5	4	0.555556	11	3	0.785714	.	.	.	MBTPS2_5UTR	9	14	23
REACH000435	2	5	0.285714	.	.	.	0	1	0	MBTPS2_5UTR	7	0	7
REACH000479	5	3	0.625	0	5	0	3	3	0.5	MBTPS2_5UTR	8	5	13
REACH000482	3	6	0.333333	3	3	0.5	0	2	0	MBTPS2_5UTR	9	6	15
REACH000510	1	1	0.5	4	2	0.666667	0	1	0	MBTPS2_5UTR	2	6	8
REACH000518	4	1	0.8	1	6	0.142857	0	2	0	MBTPS2_5UTR	5	7	12
REACH000519	1	2	0.333333	2	2	0.5	0	1	0	MBTPS2_5UTR	3	4	7
REACH000547	1	0	1	3	4	0.428571	0	2	0	MBTPS2_5UTR	1	7	8
REACH000561	1	3	0.25	1	0	1	0	1	0	MBTPS2_5UTR	4	1	5
REACH000581	4	2	0.666667	4	6	0.4	.	.	.	MBTPS2_5UTR	6	10	16
REACH000220	2	0	1	0	1	0	2	1	0.666667	SMS_5UTR	2	1	3
REACH000234	4	2	0.666667	3	2	0.6	.	.	.	SMS_5UTR	6	5	11
REACH000365	.	.	.	.	.	.	4	1	0.8	SMS_5UTR	0	0	0
REACH000436_PB	1	0	1	.	.	.	1	3	0.25	SMS_5UTR	1	0	1
REACH000451	5	1	0.833333	2	6	0.25	.	.	.	SMS_5UTR	6	8	14
REACH000453	2	0	1	2	2	0.5	.	.	.	SMS_5UTR	2	4	6
REACH000616	2	3	0.4	0	2	0	.	.	.	SMS_5UTR	5	2	7
REACH000628	0	1	0	2	0	1	.	.	.	SMS_5UTR	1	2	3
REACH000672	2	4	0.333333	0	1	0	.	.	.	SMS_5UTR	6	1	7
REACH000674	.	.	.	0	2	0	6	5	0.545455	SMS_5UTR	0	2	2
REACH000702	1	8	0.111111	.	.	.	0	1	0	SMS_5UTR	9	0	9
REACH000107	4	3	0.571429	1	3	0.25	.	.	.	SMS_5UTR	7	4	11
REACH000404	1	1	0.5	1	1	0.5	7	6	0.538462	SMS_5UTR	2	2	4
REACH000417	0	3	0	7	1	0.875	.	.	.	SMS_5UTR	3	8	11
REACH000435	.	.	.	0	1	0	2	6	0.25	SMS_5UTR	0	1	1
REACH000479	2	0	1	1	8	0.111111	6	2	0.75	SMS_5UTR	2	9	11
REACH000482	.	.	.	3	3	0.5	5	5	0.5	SMS_5UTR	0	6	6
REACH000510	1	5	0.166667	1	3	0.25	1	1	0.5	SMS_5UTR	6	4	10
REACH000518	6	2	0.75	3	5	0.375	.	.	.	SMS_5UTR	8	8	16
REACH000519	2	3	0.4	0	7	0	.	.	.	SMS_5UTR	5	7	12
REACH000547	.	.	.	.	.	.	4	4	0.5	SMS_5UTR	0	0	0
REACH000561	1	2	0.333333	3	0	1	0	1	0	SMS_5UTR	3	3	6
REACH000581	8	6	0.571429	2	6	0.25	1	1	0.5	SMS_5UTR	14	8	22
REACH000220	2	0	1	.	.	.	.	.	.	PRDX4_5UTR	2	0	2
REACH000234	5	3	0.625	.	.	.	1	1	0.5	PRDX4_5UTR	8	0	8
REACH000365	.	.	.	3	0	1	2	2	0.5	PRDX4_5UTR	0	3	3
REACH000436_PB	3	3	0.5	3	4	0.428571	.	.	.	PRDX4_5UTR	6	7	13
REACH000451	2	1	0.666667	0	2	0	.	.	.	PRDX4_5UTR	3	2	5
REACH000453	1	2	0.333333	0	4	0	.	.	.	PRDX4_5UTR	3	4	7
REACH000616	3	0	1	0	6	0	.	.	.	PRDX4_5UTR	3	6	9
REACH000628	2	0	1	1	4	0.2	.	.	.	PRDX4_5UTR	2	5	7
REACH000672	.	.	.	.	.	.	6	3	0.666667	PRDX4_5UTR	0	0	0
REACH000674	.	.	.	.	.	.	3	3	0.5	PRDX4_5UTR	0	0	0
REACH000702	1	1	0.5	0	1	0	3	4	0.428571	PRDX4_5UTR	2	1	3
REACH000107	1	4	0.2	2	0	1	.	.	.	PRDX4_5UTR	5	2	7
REACH000404	1	3	0.25	2	0	1	2	6	0.25	PRDX4_5UTR	4	2	6
REACH000417	1	5	0.166667	.	.	.	1	0	1	PRDX4_5UTR	6	0	6
REACH000435	1	3	0.25	2	1	0.666667	.	.	.	PRDX4_5UTR	4	3	7
REACH000479	5	1	0.833333	0	4	0	1	2	0.333333	PRDX4_5UTR	6	4	10
REACH000482	.	.	.	.	.	.	9	13	0.409091	PRDX4_5UTR	0	0	0
REACH000510	.	.	.	.	.	.	4	6	0.4	PRDX4_5UTR	0	0	0
REACH000518	1	2	0.333333	3	5	0.375	.	.	.	PRDX4_5UTR	3	8	11
REACH000519	1	5	0.166667	1	1	0.5	.	.	.	PRDX4_5UTR	6	2	8
REACH000547	0	2	0	0	2	0	3	6	0.333333	PRDX4_5UTR	2	2	4
REACH000561	1	0	1	.	.	.	2	3	0.4	PRDX4_5UTR	1	0	1
REACH000581	2	3	0.4	2	2	0.5	1	6	0.142857	PRDX4_5UTR	5	4	9
REACH000220	2	0	1	.	.	.	.	.	.	ACOT9_5UTR	2	0	2
REACH000234	1	3	0.25	2	1	0.666667	.	.	.	ACOT9_5UTR	4	3	7
REACH000365	0	5	0	0	1	0	.	.	.	ACOT9_5UTR	5	1	6
REACH000436_PB	1	2	0.333333	1	6	0.142857	.	.	.	ACOT9_5UTR	3	7	10
REACH000451	2	2	0.5	4	1	0.8	.	.	.	ACOT9_5UTR	4	5	9
REACH000453	1	0	1	1	2	0.333333	.	.	.	ACOT9_5UTR	1	3	4
REACH000616	1	4	0.2	0	1	0	.	.	.	ACOT9_5UTR	5	1	6
REACH000628	7	3	0.7	0	4	0	.	.	.	ACOT9_5UTR	10	4	14
REACH000672	3	0	1	1	2	0.333333	.	.	.	ACOT9_5UTR	3	3	6
REACH000674	.	.	.	.	.	.	1	2	0.333333	ACOT9_5UTR	0	0	0
REACH000702	1	0	1	1	5	0.166667	0	1	0	ACOT9_5UTR	1	6	7
REACH000107	2	1	0.666667	2	1	0.666667	.	.	.	ACOT9_5UTR	3	3	6
REACH000404	1	1	0.5	.	.	.	5	3	0.625	ACOT9_5UTR	2	0	2
REACH000417	5	5	0.5	1	2	0.333333	.	.	.	ACOT9_5UTR	10	3	13
REACH000435	1	1	0.5	0	2	0	.	.	.	ACOT9_5UTR	2	2	4
REACH000479	11	2	0.846154	0	8	0	.	.	.	ACOT9_5UTR	13	8	21
REACH000482	5	4	0.555556	5	5	0.5	.	.	.	ACOT9_5UTR	9	10	19
REACH000510	5	0	1	4	1	0.8	.	.	.	ACOT9_5UTR	5	5	10
REACH000518	5	0	1	0	4	0	.	.	.	ACOT9_5UTR	5	4	9
REACH000519	5	1	0.833333	1	5	0.166667	.	.	.	ACOT9_5UTR	6	6	12
REACH000547	1	1	0.5	1	1	0.5	2	2	0.5	ACOT9_5UTR	2	2	4
REACH000561	1	5	0.166667	.	.	.	.	.	.	ACOT9_5UTR	6	0	6
REACH000581	4	6	0.4	3	3	0.5	0	1	0	ACOT9_5UTR	10	6	16
REACH000220	1	2	0.333333	0	1	0	.	.	.	SAT1_5UTR	3	1	4
REACH000234	.	.	.	1	1	0.5	1	1	0.5	SAT1_5UTR	0	2	2
REACH000365	2	3	0.4	0	3	0	0	2	0	SAT1_5UTR	5	3	8
REACH000436_PB	0	2	0	1	3	0.25	0	1	0	SAT1_5UTR	2	4	6
REACH000451	1	3	0.25	1	1	0.5	1	0	1	SAT1_5UTR	4	2	6
REACH000453	1	3	0.25	3	5	0.375	.	.	.	SAT1_5UTR	4	8	12
REACH000616	3	5	0.375	2	2	0.5	.	.	.	SAT1_5UTR	8	4	12
REACH000628	2	2	0.5	0	1	0	0	2	0	SAT1_5UTR	4	1	5
REACH000672	0	1	0	.	.	.	2	1	0.666667	SAT1_5UTR	1	0	1
REACH000674	.	.	.	.	.	.	4	3	0.571429	SAT1_5UTR	0	0	0
REACH000702	2	1	0.666667	0	2	0	1	1	0.5	SAT1_5UTR	3	2	5
REACH000107	4	2	0.666667	2	1	0.666667	.	.	.	SAT1_5UTR	6	3	9
REACH000404	2	3	0.4	2	3	0.4	0	2	0	SAT1_5UTR	5	5	10
REACH000417	1	1	0.5	1	1	0.5	2	2	0.5	SAT1_5UTR	2	2	4
REACH000435	.	.	.	1	4	0.2	0	1	0	SAT1_5UTR	0	5	5
REACH000479	3	2	0.6	0	5	0	2	4	0.333333	SAT1_5UTR	5	5	10
REACH000482	0	4	0	1	1	0.5	7	6	0.538462	SAT1_5UTR	4	2	6
REACH000510	4	2	0.666667	3	1	0.75	.	.	.	SAT1_5UTR	6	4	10
REACH000518	.	.	.	0	1	0	0	4	0	SAT1_5UTR	0	1	1
REACH000519	1	1	0.5	.	.	.	4	1	0.8	SAT1_5UTR	2	0	2
REACH000547	4	1	0.8	3	5	0.375	1	1	0.5	SAT1_5UTR	5	8	13
REACH000561	4	2	0.666667	1	4	0.2	0	2	0	SAT1_5UTR	6	5	11
REACH000581	1	3	0.25	1	3	0.25	1	0	1	SAT1_5UTR	4	4	8
REACH000220	.	.	.	.	.	.	5	1	0.833333	SUPT20HL1_5UTR	0	0	0
REACH000234	.	.	.	.	.	.	9	0	1	SUPT20HL1_5UTR	0	0	0
REACH000365	2	1	0.666667	3	0	1	.	.	.	SUPT20HL1_5UTR	3	3	6
REACH000436_PB	.	.	.	.	.	.	11	0	1	SUPT20HL1_5UTR	0	0	0
REACH000451	4	0	1	2	0	1	.	.	.	SUPT20HL1_5UTR	4	2	6
REACH000453	10	0	1	8	0	1	.	.	.	SUPT20HL1_5UTR	10	8	18
REACH000616	.	.	.	.	.	.	15	0	1	SUPT20HL1_5UTR	0	0	0
REACH000628	5	0	1	5	0	1	.	.	.	SUPT20HL1_5UTR	5	5	10
REACH000672	.	.	.	1	0	1	6	0	1	SUPT20HL1_5UTR	0	1	1
REACH000674	.	.	.	.	.	.	8	0	1	SUPT20HL1_5UTR	0	0	0
REACH000702	.	.	.	.	.	.	20	0	1	SUPT20HL1_5UTR	0	0	0
REACH000107	1	0	1	.	.	.	8	0	1	SUPT20HL1_5UTR	1	0	1
REACH000404	3	1	0.75	4	0	1	2	0	1	SUPT20HL1_5UTR	4	4	8
REACH000417	10	0	1	10	0	1	1	0	1	SUPT20HL1_5UTR	10	10	20
REACH000435	9	0	1	10	0	1	3	0	1	SUPT20HL1_5UTR	9	10	19
REACH000479	5	0	1	3	0	1	19	1	0.95	SUPT20HL1_5UTR	5	3	8
REACH000482	3	0	1	5	0	1	22	5	0.814815	SUPT20HL1_5UTR	3	5	8
REACH000510	11	0	1	4	2	0.666667	4	0	1	SUPT20HL1_5UTR	11	6	17
REACH000518	.	.	.	.	.	.	17	0	1	SUPT20HL1_5UTR	0	0	0
REACH000519	.	.	.	.	.	.	20	3	0.869565	SUPT20HL1_5UTR	0	0	0
REACH000547	8	2	0.8	2	1	0.666667	5	2	0.714286	SUPT20HL1_5UTR	10	3	13
REACH000561	8	0	1	6	0	1	3	0	1	SUPT20HL1_5UTR	8	6	14
REACH000581	11	0	1	11	0	1	2	1	0.666667	SUPT20HL1_5UTR	11	11	22
REACH000220	.	.	.	.	.	.	0	5	0	PCYT1B_5UTR	0	0	0
REACH000234	0	2	0	0	3	0	.	.	.	PCYT1B_5UTR	2	3	5
REACH000365	.	.	.	.	.	.	0	4	0	PCYT1B_5UTR	0	0	0
REACH000436_PB	1	3	0.25	0	4	0	.	.	.	PCYT1B_5UTR	4	4	8
REACH000451	1	2	0.333333	.	.	.	0	4	0	PCYT1B_5UTR	3	0	3
REACH000453	1	1	0.5	0	4	0	1	3	0.25	PCYT1B_5UTR	2	4	6
REACH000616	1	4	0.2	0	5	0	.	.	.	PCYT1B_5UTR	5	5	10
REACH000628	.	.	.	2	6	0.25	.	.	.	PCYT1B_5UTR	0	8	8
REACH000672	0	1	0	0	3	0	.	.	.	PCYT1B_5UTR	1	3	4
REACH000674	.	.	.	.	.	.	2	5	0.285714	PCYT1B_5UTR	0	0	0
REACH000702	3	3	0.5	0	4	0	0	1	0	PCYT1B_5UTR	6	4	10
REACH000107	2	4	0.333333	2	3	0.4	0	2	0	PCYT1B_5UTR	6	5	11
REACH000404	0	2	0	1	0	1	.	.	.	PCYT1B_5UTR	2	1	3
REACH000417	.	.	.	1	0	1	1	10	0.0909091	PCYT1B_5UTR	0	1	1
REACH000435	2	2	0.5	4	0	1	1	3	0.25	PCYT1B_5UTR	4	4	8
REACH000479	3	1	0.75	1	8	0.111111	1	2	0.333333	PCYT1B_5UTR	4	9	13
REACH000482	.	.	.	2	1	0.666667	6	18	0.25	PCYT1B_5UTR	0	3	3
REACH000510	6	2	0.75	1	4	0.2	1	1	0.5	PCYT1B_5UTR	8	5	13
REACH000518	2	0	1	1	2	0.333333	0	1	0	PCYT1B_5UTR	2	3	5
REACH000519	0	7	0	1	2	0.333333	.	.	.	PCYT1B_5UTR	7	3	10
REACH000547	2	1	0.666667	1	0	1	2	3	0.4	PCYT1B_5UTR	3	1	4
REACH000561	0	2	0	1	1	0.5	2	3	0.4	PCYT1B_5UTR	2	2	4
REACH000581	2	2	0.5	0	1	0	1	5	0.166667	PCYT1B_5UTR	4	1	5
REACH000220	.	.	.	.	.	.	1	1	0.5	ARX_5UTR	0	0	0
REACH000234	1	4	0.2	0	1	0	.	.	.	ARX_5UTR	5	1	6
REACH000365	1	4	0.2	0	1	0	2	0	1	ARX_5UTR	5	1	6
REACH000436_PB	1	1	0.5	0	1	0	.	.	.	ARX_5UTR	2	1	3
REACH000451	2	3	0.4	0	3	0	.	.	.	ARX_5UTR	5	3	8
REACH000453	1	2	0.333333	3	3	0.5	.	.	.	ARX_5UTR	3	6	9
REACH000616	0	4	0	0	4	0	.	.	.	ARX_5UTR	4	4	8
REACH000628	1	2	0.333333	4	6	0.4	.	.	.	ARX_5UTR	3	10	13
REACH000672	.	.	.	.	.	.	0	4	0	ARX_5UTR	0	0	0
REACH000674	1	0	1	.	.	.	3	6	0.333333	ARX_5UTR	1	0	1
REACH000702	1	2	0.333333	.	.	.	2	10	0.166667	ARX_5UTR	3	0	3
REACH000107	2	5	0.285714	5	2	0.714286	2	1	0.666667	ARX_5UTR	7	7	14
REACH000404	0	2	0	.	.	.	1	2	0.333333	ARX_5UTR	2	0	2
REACH000417	3	7	0.3	1	4	0.2	.	.	.	ARX_5UTR	10	5	15
REACH000435	3	1	0.75	0	2	0	1	4	0.2	ARX_5UTR	4	2	6
REACH000479	6	0	1	0	6	0	0	3	0	ARX_5UTR	6	6	12
REACH000482	5	6	0.454545	3	3	0.5	3	4	0.428571	ARX_5UTR	11	6	17
REACH000510	1	4	0.2	2	1	0.666667	1	2	0.333333	ARX_5UTR	5	3	8
REACH000518	3	0	1	2	6	0.25	0	1	0	ARX_5UTR	3	8	11
REACH000519	1	2	0.333333	3	1	0.75	0	2	0	ARX_5UTR	3	4	7
REACH000547	2	1	0.666667	0	1	0	4	6	0.4	ARX_5UTR	3	1	4
REACH000561	.	.	.	.	.	.	1	8	0.111111	ARX_5UTR	0	0	0
REACH000581	.	.	.	0	1	0	4	11	0.266667	ARX_5UTR	0	1	1
REACH000220	2	0	1	4	0	1	.	.	.	MAGEB18_5UTR	2	4	6
REACH000234	6	0	1	2	1	0.666667	.	.	.	MAGEB18_5UTR	6	3	9
REACH000365	.	.	.	.	.	.	6	0	1	MAGEB18_5UTR	0	0	0
REACH000436_PB	2	0	1	6	0	1	.	.	.	MAGEB18_5UTR	2	6	8
REACH000451	4	1	0.8	2	1	0.666667	.	.	.	MAGEB18_5UTR	5	3	8
REACH000453	3	0	1	3	0	1	.	.	.	MAGEB18_5UTR	3	3	6
REACH000616	3	3	0.5	5	0	1	.	.	.	MAGEB18_5UTR	6	5	11
REACH000628	1	0	1	2	0	1	.	.	.	MAGEB18_5UTR	1	2	3
REACH000672	.	.	.	.	.	.	8	1	0.888889	MAGEB18_5UTR	0	0	0
REACH000674	.	.	.	.	.	.	12	0	1	MAGEB18_5UTR	0	0	0
REACH000702	3	0	1	3	0	1	1	0	1	MAGEB18_5UTR	3	3	6
REACH000107	3	0	1	3	1	0.75	.	.	.	MAGEB18_5UTR	3	4	7
REACH000404	9	0	1	2	0	1	7	0	1	MAGEB18_5UTR	9	2	11
REACH000417	10	0	1	8	1	0.888889	.	.	.	MAGEB18_5UTR	10	9	19
REACH000435	6	0	1	3	0	1	.	.	.	MAGEB18_5UTR	6	3	9
REACH000479	13	0	1	10	2	0.833333	.	.	.	MAGEB18_5UTR	13	12	25
REACH000482	10	0	1	3	1	0.75	1	0	1	MAGEB18_5UTR	10	4	14
REACH000510	6	0	1	7	1	0.875	4	0	1	MAGEB18_5UTR	6	8	14
REACH000518	1	1	0.5	7	0	1	0	1	0	MAGEB18_5UTR	2	7	9
REACH000519	8	0	1	7	0	1	.	.	.	MAGEB18_5UTR	8	7	15
REACH000547	1	1	0.5	1	0	1	9	0	1	MAGEB18_5UTR	2	1	3
REACH000561	6	0	1	5	0	1	.	.	.	MAGEB18_5UTR	6	5	11
REACH000581	2	0	1	5	2	0.714286	.	.	.	MAGEB18_5UTR	2	7	9
REACH000220	3	0	1	3	1	0.75	1	0	1	MAGEB1_5UTR	3	4	7
REACH000234	4	0	1	8	0	1	.	.	.	MAGEB1_5UTR	4	8	12
REACH000365	.	.	.	4	0	1	0	1	0	MAGEB1_5UTR	0	4	4
REACH000436_PB	3	1	0.75	7	0	1	.	.	.	MAGEB1_5UTR	4	7	11
REACH000451	.	.	.	2	0	1	.	.	.	MAGEB1_5UTR	0	2	2
REACH000453	4	0	1	5	0	1	.	.	.	MAGEB1_5UTR	4	5	9
REACH000616	6	1	0.857143	4	0	1	.	.	.	MAGEB1_5UTR	7	4	11
REACH000628	.	.	.	.	.	.	10	1	0.909091	MAGEB1_5UTR	0	0	0
REACH000672	.	.	.	.	.	.	2	0	1	MAGEB1_5UTR	0	0	0
REACH000674	.	.	.	.	.	.	8	0	1	MAGEB1_5UTR	0	0	0
REACH000702	2	0	1	7	1	0.875	.	.	.	MAGEB1_5UTR	2	8	10
REACH000107	2	0	1	1	0	1	4	0	1	MAGEB1_5UTR	2	1	3
REACH000404	5	0	1	2	0	1	2	0	1	MAGEB1_5UTR	5	2	7
REACH000417	8	0	1	6	0	1	.	.	.	MAGEB1_5UTR	8	6	14
REACH000435	5	1	0.833333	5	0	1	1	2	0.333333	MAGEB1_5UTR	6	5	11
REACH000479	1	0	1	.	.	.	13	0	1	MAGEB1_5UTR	1	0	1
REACH000482	7	1	0.875	10	0	1	.	.	.	MAGEB1_5UTR	8	10	18
REACH000510	.	.	.	2	0	1	8	1	0.888889	MAGEB1_5UTR	0	2	2
REACH000518	6	0	1	5	0	1	.	.	.	MAGEB1_5UTR	6	5	11
REACH000519	5	0	1	6	0	1	1	0	1	MAGEB1_5UTR	5	6	11
REACH000547	7	0	1	6	0	1	2	0	1	MAGEB1_5UTR	7	6	13
REACH000561	8	0	1	4	0	1	1	0	1	MAGEB1_5UTR	8	4	12
REACH000581	7	0	1	15	0	1	1	0	1	MAGEB1_5UTR	7	15	22
REACH000220	1	2	0.333333	4	0	1	.	.	.	NR0B1_5UTR	3	4	7
REACH000234	1	0	1	1	2	0.333333	0	7	0	NR0B1_5UTR	1	3	4
REACH000365	1	4	0.2	5	0	1	.	.	.	NR0B1_5UTR	5	5	10
REACH000436_PB	1	1	0.5	1	3	0.25	.	.	.	NR0B1_5UTR	2	4	6
REACH000451	2	1	0.666667	0	6	0	.	.	.	NR0B1_5UTR	3	6	9
REACH000453	1	0	1	0	1	0	1	1	0.5	NR0B1_5UTR	1	1	2
REACH000616	3	3	0.5	0	1	0	.	.	.	NR0B1_5UTR	6	1	7
REACH000628	1	0	1	3	0	1	.	.	.	NR0B1_5UTR	1	3	4
REACH000672	0	1	0	3	1	0.75	0	1	0	NR0B1_5UTR	1	4	5
REACH000674	.	.	.	.	.	.	3	4	0.428571	NR0B1_5UTR	0	0	0
REACH000702	.	.	.	1	1	0.5	1	4	0.2	NR0B1_5UTR	0	2	2
REACH000107	5	3	0.625	3	2	0.6	.	.	.	NR0B1_5UTR	8	5	13
REACH000404	3	1	0.75	3	2	0.6	.	.	.	NR0B1_5UTR	4	5	9
REACH000417	0	1	0	2	1	0.666667	2	2	0.5	NR0B1_5UTR	1	3	4
REACH000435	4	0	1	2	5	0.285714	.	.	.	NR0B1_5UTR	4	7	11
REACH000479	1	0	1	0	2	0	4	8	0.333333	NR0B1_5UTR	1	2	3
REACH000482	4	9	0.307692	3	1	0.75	.	.	.	NR0B1_5UTR	13	4	17
REACH000510	3	4	0.428571	2	3	0.4	.	.	.	NR0B1_5UTR	7	5	12
REACH000518	1	0	1	.	.	.	1	7	0.125	NR0B1_5UTR	1	0	1
REACH000519	.	.	.	.	.	.	2	5	0.285714	NR0B1_5UTR	0	0	0
REACH000547	1	2	0.333333	2	3	0.4	1	1	0.5	NR0B1_5UTR	3	5	8
REACH000561	1	0	1	1	0	1	2	4	0.333333	NR0B1_5UTR	1	1	2
REACH000581	3	5	0.375	1	6	0.142857	.	.	.	NR0B1_5UTR	8	7	15
REACH000220	1	1	0.5	0	3	0	.	.	.	GK_5UTR	2	3	5
REACH000234	0	2	0	1	2	0.333333	.	.	.	GK_5UTR	2	3	5
REACH000365	2	5	0.285714	1	0	1	.	.	.	GK_5UTR	7	1	8
REACH000436_PB	3	1	0.75	1	1	0.5	.	.	.	GK_5UTR	4	2	6
REACH000451	1	2	0.333333	2	2	0.5	.	.	.	GK_5UTR	3	4	7
REACH000453	4	0	1	2	2	0.5	.	.	.	GK_5UTR	4	4	8
REACH000616	2	0	1	1	3	0.25	.	.	.	GK_5UTR	2	4	6
REACH000628	4	2	0.666667	1	0	1	0	1	0	GK_5UTR	6	1	7
REACH000672	.	.	.	1	0	1	4	2	0.666667	GK_5UTR	0	1	1
REACH000674	.	.	.	.	.	.	6	5	0.545455	GK_5UTR	0	0	0
REACH000702	.	.	.	.	.	.	5	7	0.416667	GK_5UTR	0	0	0
REACH000107	2	4	0.333333	2	2	0.5	0	1	0	GK_5UTR	6	4	10
REACH000404	4	5	0.444444	2	2	0.5	.	.	.	GK_5UTR	9	4	13
REACH000417	1	2	0.333333	1	1	0.5	1	1	0.5	GK_5UTR	3	2	5
REACH000435	.	.	.	.	.	.	9	4	0.692308	GK_5UTR	0	0	0
REACH000479	6	0	1	0	7	0	1	2	0.333333	GK_5UTR	6	7	13
REACH000482	4	2	0.666667	3	3	0.5	3	4	0.428571	GK_5UTR	6	6	12
REACH000510	4	6	0.4	1	3	0.25	1	0	1	GK_5UTR	10	4	14
REACH000518	.	.	.	.	.	.	3	8	0.272727	GK_5UTR	0	0	0
REACH000519	.	.	.	.	.	.	4	5	0.444444	GK_5UTR	0	0	0
REACH000547	3	2	0.6	6	2	0.75	1	0	1	GK_5UTR	5	8	13
REACH000561	1	1	0.5	3	2	0.6	1	1	0.5	GK_5UTR	2	5	7
REACH000581	8	2	0.8	3	5	0.375	.	.	.	GK_5UTR	10	8	18
REACH000220	3	1	0.75	2	5	0.285714	.	.	.	TAB3_5UTR	4	7	11
REACH000234	2	5	0.285714	2	2	0.5	.	.	.	TAB3_5UTR	7	4	11
REACH000365	.	.	.	.	.	.	5	7	0.416667	TAB3_5UTR	0	0	0
REACH000436_PB	3	2	0.6	0	2	0	0	1	0	TAB3_5UTR	5	2	7
REACH000451	0	1	0	.	.	.	4	5	0.444444	TAB3_5UTR	1	0	1
REACH000453	.	.	.	.	.	.	1	7	0.125	TAB3_5UTR	0	0	0
REACH000616	2	3	0.4	1	4	0.2	.	.	.	TAB3_5UTR	5	5	10
REACH000628	2	1	0.666667	0	2	0	.	.	.	TAB3_5UTR	3	2	5
REACH000672	.	.	.	.	.	.	2	4	0.333333	TAB3_5UTR	0	0	0
REACH000674	.	.	.	.	.	.	5	5	0.5	TAB3_5UTR	0	0	0
REACH000702	.	.	.	.	.	.	2	2	0.5	TAB3_5UTR	0	0	0
REACH000107	0	1	0	5	2	0.714286	.	.	.	TAB3_5UTR	1	7	8
REACH000404	1	1	0.5	.	.	.	3	5	0.375	TAB3_5UTR	2	0	2
REACH000417	2	4	0.333333	1	1	0.5	0	1	0	TAB3_5UTR	6	2	8
REACH000435	.	.	.	0	1	0	3	5	0.375	TAB3_5UTR	0	1	1
REACH000479	6	2	0.75	0	5	0	0	1	0	TAB3_5UTR	8	5	13
REACH000482	2	2	0.5	1	2	0.333333	2	1	0.666667	TAB3_5UTR	4	3	7
REACH000510	0	2	0	1	5	0.166667	.	.	.	TAB3_5UTR	2	6	8
REACH000518	.	.	.	.	.	.	0	2	0	TAB3_5UTR	0	0	0
REACH000519	0	1	0	.	.	.	0	1	0	TAB3_5UTR	1	0	1
REACH000547	0	4	0	4	5	0.444444	.	.	.	TAB3_5UTR	4	9	13
REACH000561	0	5	0	3	4	0.428571	1	2	0.333333	TAB3_5UTR	5	7	12
REACH000581	1	2	0.333333	1	0	1	.	.	.	TAB3_5UTR	3	1	4
REACH000220	1	0	1	2	0	1	1	0	1	FTHL17_5UTR	1	2	3
REACH000234	2	0	1	.	.	.	3	0	1	FTHL17_5UTR	2	0	2
REACH000365	.	.	.	.	.	.	7	1	0.875	FTHL17_5UTR	0	0	0
REACH000436_PB	3	0	1	4	0	1	1	0	1	FTHL17_5UTR	3	4	7
REACH000451	3	0	1	9	0	1	.	.	.	FTHL17_5UTR	3	9	12
REACH000453	5	0	1	5	0	1	.	.	.	FTHL17_5UTR	5	5	10
REACH000616	5	0	1	.	.	.	1	0	1	FTHL17_5UTR	5	0	5
REACH000628	.	.	.	.	.	.	7	0	1	FTHL17_5UTR	0	0	0
REACH000672	.	.	.	.	.	.	5	0	1	FTHL17_5UTR	0	0	0
REACH000674	.	.	.	.	.	.	13	0	1	FTHL17_5UTR	0	0	0
REACH000702	.	.	.	.	.	.	5	0	1	FTHL17_5UTR	0	0	0
REACH000107	7	0	1	1	0	1	6	0	1	FTHL17_5UTR	7	1	8
REACH000404	7	0	1	3	0	1	7	0	1	FTHL17_5UTR	7	3	10
REACH000417	6	0	1	8	1	0.888889	1	0	1	FTHL17_5UTR	6	9	15
REACH000435	1	0	1	3	0	1	7	1	0.875	FTHL17_5UTR	1	3	4
REACH000479	5	0	1	3	0	1	9	3	0.75	FTHL17_5UTR	5	3	8
REACH000482	2	0	1	2	0	1	12	0	1	FTHL17_5UTR	2	2	4
REACH000510	2	0	1	5	0	1	5	0	1	FTHL17_5UTR	2	5	7
REACH000518	8	0	1	4	0	1	10	0	1	FTHL17_5UTR	8	4	12
REACH000519	7	0	1	4	0	1	6	0	1	FTHL17_5UTR	7	4	11
REACH000547	0	1	0	4	0	1	1	0	1	FTHL17_5UTR	1	4	5
REACH000561	6	0	1	5	0	1	1	0	1	FTHL17_5UTR	6	5	11
REACH000581	2	1	0.666667	4	0	1	5	0	1	FTHL17_5UTR	3	4	7
REACH000220	0	5	0	0	2	0	.	.	.	CFAP47_5UTR	5	2	7
REACH000234	0	2	0	.	.	.	0	1	0	CFAP47_5UTR	2	0	2
REACH000365	.	.	.	.	.	.	2	5	0.285714	CFAP47_5UTR	0	0	0
REACH000436_PB	0	1	0	1	3	0.25	0	3	0	CFAP47_5UTR	1	4	5
REACH000451	1	0	1	0	3	0	1	1	0.5	CFAP47_5UTR	1	3	4
REACH000453	0	3	0	0	3	0	0	4	0	CFAP47_5UTR	3	3	6
REACH000616	3	4	0.428571	0	2	0	.	.	.	CFAP47_5UTR	7	2	9
REACH000628	1	2	0.333333	0	2	0	.	.	.	CFAP47_5UTR	3	2	5
REACH000672	0	2	0	0	2	0	.	.	.	CFAP47_5UTR	2	2	4
REACH000674	.	.	.	.	.	.	5	6	0.454545	CFAP47_5UTR	0	0	0
REACH000702	0	4	0	.	.	.	.	.	.	CFAP47_5UTR	4	0	4
REACH000107	1	3	0.25	1	2	0.333333	0	4	0	CFAP47_5UTR	4	3	7
REACH000404	.	.	.	1	0	1	3	4	0.428571	CFAP47_5UTR	0	1	1
REACH000417	.	.	.	0	5	0	1	8	0.111111	CFAP47_5UTR	0	5	5
REACH000435	0	1	0	.	.	.	7	8	0.466667	CFAP47_5UTR	1	0	1
REACH000479	0	2	0	1	1	0.5	5	8	0.384615	CFAP47_5UTR	2	2	4
REACH000482	0	2	0	0	1	0	4	10	0.285714	CFAP47_5UTR	2	1	3
REACH000510	2	3	0.4	1	6	0.142857	1	1	0.5	CFAP47_5UTR	5	7	12
REACH000518	3	4	0.428571	2	3	0.4	1	0	1	CFAP47_5UTR	7	5	12
REACH000519	1	2	0.333333	2	1	0.666667	1	3	0.25	CFAP47_5UTR	3	3	6
REACH000547	1	0	1	.	.	.	3	6	0.333333	CFAP47_5UTR	1	0	1
REACH000561	.	.	.	.	.	.	1	2	0.333333	CFAP47_5UTR	0	0	0
REACH000581	.	.	.	.	.	.	9	2	0.818182	CFAP47_5UTR	0	0	0
REACH000220	1	0	1	5	1	0.833333	1	0	1	FAM47C_5UTR	1	6	7
REACH000234	.	.	.	4	1	0.8	4	3	0.571429	FAM47C_5UTR	0	5	5
REACH000365	.	.	.	11	1	0.916667	1	0	1	FAM47C_5UTR	0	12	12
REACH000436_PB	5	2	0.714286	1	0	1	1	0	1	FAM47C_5UTR	7	1	8
REACH000451	7	1	0.875	2	0	1	.	.	.	FAM47C_5UTR	8	2	10
REACH000453	2	0	1	8	0	1	.	.	.	FAM47C_5UTR	2	8	10
REACH000616	4	3	0.571429	3	1	0.75	5	2	0.714286	FAM47C_5UTR	7	4	11
REACH000628	3	0	1	.	.	.	1	0	1	FAM47C_5UTR	3	0	3
REACH000672	.	.	.	6	3	0.666667	.	.	.	FAM47C_5UTR	0	9	9
REACH000674	1	1	0.5	.	.	.	5	1	0.833333	FAM47C_5UTR	2	0	2
REACH000702	2	0	1	3	0	1	1	0	1	FAM47C_5UTR	2	3	5
REACH000107	3	0	1	3	0	1	4	0	1	FAM47C_5UTR	3	3	6
REACH000404	.	.	.	8	0	1	.	.	.	FAM47C_5UTR	0	8	8
REACH000417	1	0	1	1	0	1	11	1	0.916667	FAM47C_5UTR	1	1	2
REACH000435	.	.	.	.	.	.	4	2	0.666667	FAM47C_5UTR	0	0	0
REACH000479	7	3	0.7	11	0	1	1	0	1	FAM47C_5UTR	10	11	21
REACH000482	19	2	0.904762	6	1	0.857143	0	1	0	FAM47C_5UTR	21	7	28
REACH000510	2	0	1	3	2	0.6	6	0	1	FAM47C_5UTR	2	5	7
REACH000518	4	1	0.8	3	0	1	4	0	1	FAM47C_5UTR	5	3	8
REACH000519	3	1	0.75	5	0	1	.	.	.	FAM47C_5UTR	4	5	9
REACH000547	1	0	1	1	0	1	8	3	0.727273	FAM47C_5UTR	1	1	2
REACH000561	.	.	.	.	.	.	14	0	1	FAM47C_5UTR	0	0	0
REACH000581	.	.	.	.	.	.	13	1	0.928571	FAM47C_5UTR	0	0	0
REACH000220	1	0	1	1	2	0.333333	.	.	.	XK_5UTR	1	3	4
REACH000234	1	3	0.25	0	3	0	.	.	.	XK_5UTR	4	3	7
REACH000365	0	1	0	2	1	0.666667	1	0	1	XK_5UTR	1	3	4
REACH000436_PB	3	1	0.75	1	3	0.25	.	.	.	XK_5UTR	4	4	8
REACH000451	1	0	1	.	.	.	3	3	0.5	XK_5UTR	1	0	1
REACH000453	.	.	.	.	.	.	1	3	0.25	XK_5UTR	0	0	0
REACH000616	5	1	0.833333	1	1	0.5	0	2	0	XK_5UTR	6	2	8
REACH000628	.	.	.	.	.	.	4	0	1	XK_5UTR	0	0	0
REACH000672	.	.	.	.	.	.	3	3	0.5	XK_5UTR	0	0	0
REACH000674	.	.	.	.	.	.	5	5	0.5	XK_5UTR	0	0	0
REACH000702	.	.	.	.	.	.	1	5	0.166667	XK_5UTR	0	0	0
REACH000107	3	1	0.75	1	1	0.5	2	2	0.5	XK_5UTR	4	2	6
REACH000404	0	2	0	1	2	0.333333	.	.	.	XK_5UTR	2	3	5
REACH000417	.	.	.	0	1	0	1	2	0.333333	XK_5UTR	0	1	1
REACH000435	1	2	0.333333	0	1	0	3	4	0.428571	XK_5UTR	3	1	4
REACH000479	2	0	1	.	.	.	3	7	0.3	XK_5UTR	2	0	2
REACH000482	0	2	0	.	.	.	4	8	0.333333	XK_5UTR	2	0	2
REACH000510	5	2	0.714286	2	0	1	2	1	0.666667	XK_5UTR	7	2	9
REACH000518	.	.	.	1	1	0.5	1	5	0.166667	XK_5UTR	0	2	2
REACH000519	0	2	0	.	.	.	2	2	0.5	XK_5UTR	2	0	2
REACH000547	4	0	1	3	4	0.428571	0	3	0	XK_5UTR	4	7	11
REACH000561	2	1	0.666667	1	1	0.5	1	2	0.333333	XK_5UTR	3	2	5
REACH000581	0	4	0	3	1	0.75	1	0	1	XK_5UTR	4	4	8
REACH000220	0	1	0	1	1	0.5	.	.	.	SRPX_5UTR	1	2	3
REACH000234	3	5	0.375	1	3	0.25	.	.	.	SRPX_5UTR	8	4	12
REACH000365	3	6	0.333333	1	1	0.5	.	.	.	SRPX_5UTR	9	2	11
REACH000436_PB	1	2	0.333333	0	4	0	.	.	.	SRPX_5UTR	3	4	7
REACH000451	0	4	0	2	1	0.666667	.	.	.	SRPX_5UTR	4	3	7
REACH000453	2	2	0.5	5	3	0.625	.	.	.	SRPX_5UTR	4	8	12
REACH000616	3	4	0.428571	2	2	0.5	.	.	.	SRPX_5UTR	7	4	11
REACH000628	1	1	0.5	0	4	0	.	.	.	SRPX_5UTR	2	4	6
REACH000672	.	.	.	2	0	1	.	.	.	SRPX_5UTR	0	2	2
REACH000674	.	.	.	.	.	.	3	3	0.5	SRPX_5UTR	0	0	0
REACH000702	5	2	0.714286	1	4	0.2	.	.	.	SRPX_5UTR	7	5	12
REACH000107	1	2	0.333333	1	2	0.333333	.	.	.	SRPX_5UTR	3	3	6
REACH000404	1	4	0.2	3	4	0.428571	.	.	.	SRPX_5UTR	5	7	12
REACH000417	1	6	0.142857	3	5	0.375	.	.	.	SRPX_5UTR	7	8	15
REACH000435	3	1	0.75	4	2	0.666667	1	0	1	SRPX_5UTR	4	6	10
REACH000479	7	0	1	0	9	0	1	0	1	SRPX_5UTR	7	9	16
REACH000482	3	4	0.428571	3	5	0.375	1	1	0.5	SRPX_5UTR	7	8	15
REACH000510	2	2	0.5	5	5	0.5	.	.	.	SRPX_5UTR	4	10	14
REACH000518	5	1	0.833333	0	3	0	1	0	1	SRPX_5UTR	6	3	9
REACH000519	1	4	0.2	2	1	0.666667	.	.	.	SRPX_5UTR	5	3	8
REACH000547	1	5	0.166667	5	2	0.714286	.	.	.	SRPX_5UTR	6	7	13
REACH000561	4	2	0.666667	0	6	0	0	2	0	SRPX_5UTR	6	6	12
REACH000581	4	3	0.571429	4	3	0.571429	.	.	.	SRPX_5UTR	7	7	14
REACH000220	0	1	0	.	.	.	.	.	.	RPGR_5UTR	1	0	1
REACH000234	1	2	0.333333	5	1	0.833333	.	.	.	RPGR_5UTR	3	6	9
REACH000365	.	.	.	1	1	0.5	1	6	0.142857	RPGR_5UTR	0	2	2
REACH000436_PB	1	6	0.142857	1	0	1	.	.	.	RPGR_5UTR	7	1	8
REACH000451	0	3	0	2	1	0.666667	.	.	.	RPGR_5UTR	3	3	6
REACH000453	3	2	0.6	4	1	0.8	0	1	0	RPGR_5UTR	5	5	10
REACH000616	.	.	.	.	.	.	2	2	0.5	RPGR_5UTR	0	0	0
REACH000628	.	.	.	0	3	0	.	.	.	RPGR_5UTR	0	3	3
REACH000672	1	1	0.5	0	1	0	1	0	1	RPGR_5UTR	2	1	3
REACH000674	.	.	.	.	.	.	5	2	0.714286	RPGR_5UTR	0	0	0
REACH000702	7	0	1	.	.	.	.	.	.	RPGR_5UTR	7	0	7
REACH000107	3	3	0.5	2	0	1	.	.	.	RPGR_5UTR	6	2	8
REACH000404	1	4	0.2	2	2	0.5	2	2	0.5	RPGR_5UTR	5	4	9
REACH000417	0	1	0	.	.	.	5	2	0.714286	RPGR_5UTR	1	0	1
REACH000435	4	2	0.666667	4	2	0.666667	.	.	.	RPGR_5UTR	6	6	12
REACH000479	5	0	1	0	5	0	.	.	.	RPGR_5UTR	5	5	10
REACH000482	2	2	0.5	3	6	0.333333	1	0	1	RPGR_5UTR	4	9	13
REACH000510	6	0	1	2	3	0.4	1	2	0.333333	RPGR_5UTR	6	5	11
REACH000518	.	.	.	.	.	.	5	1	0.833333	RPGR_5UTR	0	0	0
REACH000519	1	2	0.333333	1	0	1	3	2	0.6	RPGR_5UTR	3	1	4
REACH000547	0	1	0	2	4	0.333333	1	2	0.333333	RPGR_5UTR	1	6	7
REACH000561	3	1	0.75	0	4	0	2	1	0.666667	RPGR_5UTR	4	4	8
REACH000581	1	3	0.25	1	2	0.333333	6	7	0.461538	RPGR_5UTR	4	3	7
REACH000220	1	0	1	.	.	.	.	.	.	OTC_5UTR	1	0	1
REACH000234	.	.	.	.	.	.	11	1	0.916667	OTC_5UTR	0	0	0
REACH000365	.	.	.	.	.	.	8	1	0.888889	OTC_5UTR	0	0	0
REACH000436_PB	5	4	0.555556	6	0	1	.	.	.	OTC_5UTR	9	6	15
REACH000451	3	0	1	6	0	1	1	0	1	OTC_5UTR	3	6	9
REACH000453	3	2	0.6	3	0	1	.	.	.	OTC_5UTR	5	3	8
REACH000616	5	2	0.714286	4	1	0.8	.	.	.	OTC_5UTR	7	5	12
REACH000628	.	.	.	.	.	.	6	0	1	OTC_5UTR	0	0	0
REACH000672	.	.	.	2	1	0.666667	2	0	1	OTC_5UTR	0	3	3
REACH000674	.	.	.	.	.	.	8	2	0.8	OTC_5UTR	0	0	0
REACH000702	7	0	1	4	0	1	.	.	.	OTC_5UTR	7	4	11
REACH000107	5	0	1	4	0	1	1	0	1	OTC_5UTR	5	4	9
REACH000404	4	0	1	8	1	0.888889	.	.	.	OTC_5UTR	4	9	13
REACH000417	9	1	0.9	7	0	1	.	.	.	OTC_5UTR	10	7	17
REACH000435	4	1	0.8	7	1	0.875	3	0	1	OTC_5UTR	5	8	13
REACH000479	3	0	1	1	0	1	25	1	0.961538	OTC_5UTR	3	1	4
REACH000482	8	0	1	6	0	1	12	2	0.857143	OTC_5UTR	8	6	14
REACH000510	4	1	0.8	3	1	0.75	1	0	1	OTC_5UTR	5	4	9
REACH000518	4	0	1	8	0	1	.	.	.	OTC_5UTR	4	8	12
REACH000519	4	1	0.8	5	0	1	.	.	.	OTC_5UTR	5	5	10
REACH000547	1	0	1	1	0	1	11	3	0.785714	OTC_5UTR	1	1	2
REACH000561	8	1	0.888889	5	0	1	1	0	1	OTC_5UTR	9	5	14
REACH000581	3	2	0.6	8	0	1	.	.	.	OTC_5UTR	5	8	13
REACH000220	0	2	0	0	1	0	.	.	.	MID1IP1_5UTR	2	1	3
REACH000234	1	0	1	.	.	.	2	1	0.666667	MID1IP1_5UTR	1	0	1
REACH000365	1	1	0.5	0	1	0	.	.	.	MID1IP1_5UTR	2	1	3
REACH000436_PB	0	2	0	0	3	0	.	.	.	MID1IP1_5UTR	2	3	5
REACH000451	0	3	0	2	2	0.5	.	.	.	MID1IP1_5UTR	3	4	7
REACH000453	4	3	0.571429	2	1	0.666667	.	.	.	MID1IP1_5UTR	7	3	10
REACH000616	.	.	.	.	.	.	4	8	0.333333	MID1IP1_5UTR	0	0	0
REACH000628	0	3	0	1	2	0.333333	.	.	.	MID1IP1_5UTR	3	3	6
REACH000672	.	.	.	1	2	0.333333	.	.	.	MID1IP1_5UTR	0	3	3
REACH000674	4	3	0.571429	.	.	.	1	1	0.5	MID1IP1_5UTR	7	0	7
REACH000702	0	4	0	0	3	0	.	.	.	MID1IP1_5UTR	4	3	7
REACH000107	2	2	0.5	4	4	0.5	0	1	0	MID1IP1_5UTR	4	8	12
REACH000404	1	4	0.2	5	3	0.625	1	1	0.5	MID1IP1_5UTR	5	8	13
REACH000417	3	2	0.6	1	5	0.166667	0	1	0	MID1IP1_5UTR	5	6	11
REACH000435	1	0	1	2	2	0.5	2	3	0.4	MID1IP1_5UTR	1	4	5
REACH000479	9	2	0.818182	0	4	0	2	5	0.285714	MID1IP1_5UTR	11	4	15
REACH000482	0	1	0	1	2	0.333333	6	13	0.315789	MID1IP1_5UTR	1	3	4
REACH000510	0	1	0	3	2	0.6	0	1	0	MID1IP1_5UTR	1	5	6
REACH000518	0	1	0	1	2	0.333333	0	5	0	MID1IP1_5UTR	1	3	4
REACH000519	1	0	1	2	3	0.4	4	3	0.571429	MID1IP1_5UTR	1	5	6
REACH000547	1	1	0.5	4	2	0.666667	3	1	0.75	MID1IP1_5UTR	2	6	8
REACH000561	3	2	0.6	1	3	0.25	0	3	0	MID1IP1_5UTR	5	4	9
REACH000581	3	1	0.75	4	3	0.571429	0	1	0	MID1IP1_5UTR	4	7	11
REACH000220	0	2	0	.	.	.	0	1	0	USP9X_5UTR	2	0	2
REACH000234	0	4	0	0	2	0	.	.	.	USP9X_5UTR	4	2	6
REACH000365	.	.	.	.	.	.	0	7	0	USP9X_5UTR	0	0	0
REACH000436_PB	.	.	.	.	.	.	0	5	0	USP9X_5UTR	0	0	0
REACH000451	0	1	0	.	.	.	0	2	0	USP9X_5UTR	1	0	1
REACH000453	0	10	0	0	5	0	.	.	.	USP9X_5UTR	10	5	15
REACH000616	0	5	0	0	3	0	.	.	.	USP9X_5UTR	5	3	8
REACH000628	0	3	0	0	3	0	0	1	0	USP9X_5UTR	3	3	6
REACH000672	.	.	.	.	.	.	0	4	0	USP9X_5UTR	0	0	0
REACH000674	.	.	.	.	.	.	0	10	0	USP9X_5UTR	0	0	0
REACH000702	0	6	0	0	3	0	.	.	.	USP9X_5UTR	6	3	9
REACH000107	0	1	0	0	5	0	0	3	0	USP9X_5UTR	1	5	6
REACH000404	0	7	0	0	3	0	0	3	0	USP9X_5UTR	7	3	10
REACH000417	0	5	0	0	3	0	.	.	.	USP9X_5UTR	5	3	8
REACH000435	1	6	0.142857	0	4	0	0	1	0	USP9X_5UTR	7	4	11
REACH000479	0	6	0	1	7	0.125	0	1	0	USP9X_5UTR	6	8	14
REACH000482	0	8	0	0	10	0	0	3	0	USP9X_5UTR	8	10	18
REACH000510	0	4	0	1	4	0.2	.	.	.	USP9X_5UTR	4	5	9
REACH000518	0	2	0	0	4	0	1	2	0.333333	USP9X_5UTR	2	4	6
REACH000519	0	5	0	0	6	0	0	2	0	USP9X_5UTR	5	6	11
REACH000547	1	1	0.5	.	.	.	0	18	0	USP9X_5UTR	2	0	2
REACH000561	0	3	0	0	4	0	0	2	0	USP9X_5UTR	3	4	7
REACH000581	.	.	.	.	.	.	0	14	0	USP9X_5UTR	0	0	0
REACH000220	1	0	1	.	.	.	0	3	0	CASK_5UTR	1	0	1
REACH000234	0	1	0	1	2	0.333333	0	1	0	CASK_5UTR	1	3	4
REACH000365	.	.	.	.	.	.	3	3	0.5	CASK_5UTR	0	0	0
REACH000436_PB	4	0	1	1	2	0.333333	.	.	.	CASK_5UTR	4	3	7
REACH000451	4	0	1	1	1	0.5	.	.	.	CASK_5UTR	4	2	6
REACH000453	1	1	0.5	4	1	0.8	.	.	.	CASK_5UTR	2	5	7
REACH000616	1	4	0.2	1	0	1	.	.	.	CASK_5UTR	5	1	6
REACH000628	3	0	1	0	2	0	2	4	0.333333	CASK_5UTR	3	2	5
REACH000672	1	0	1	1	2	0.333333	.	.	.	CASK_5UTR	1	3	4
REACH000674	4	1	0.8	6	2	0.75	.	.	.	CASK_5UTR	5	8	13
REACH000702	2	3	0.4	1	0	1	.	.	.	CASK_5UTR	5	1	6
REACH000107	4	3	0.571429	.	.	.	0	1	0	CASK_5UTR	7	0	7
REACH000404	4	3	0.571429	3	3	0.5	.	.	.	CASK_5UTR	7	6	13
REACH000417	1	5	0.166667	5	5	0.5	1	0	1	CASK_5UTR	6	10	16
REACH000435	5	1	0.833333	1	8	0.111111	.	.	.	CASK_5UTR	6	9	15
REACH000479	5	1	0.833333	2	4	0.333333	2	1	0.666667	CASK_5UTR	6	6	12
REACH000482	4	2	0.666667	7	3	0.7	4	1	0.8	CASK_5UTR	6	10	16
REACH000510	.	.	.	3	2	0.6	0	1	0	CASK_5UTR	0	5	5
REACH000518	2	1	0.666667	1	2	0.333333	1	2	0.333333	CASK_5UTR	3	3	6
REACH000519	1	1	0.5	2	4	0.333333	2	0	1	CASK_5UTR	2	6	8
REACH000547	.	.	.	.	.	.	7	8	0.466667	CASK_5UTR	0	0	0
REACH000561	5	0	1	3	4	0.428571	1	0	1	CASK_5UTR	5	7	12
REACH000581	2	2	0.5	2	3	0.4	3	4	0.428571	CASK_5UTR	4	5	9
REACH000220	1	2	0.333333	0	1	0	.	.	.	ZNF674_5UTR	3	1	4
REACH000234	0	1	0	6	2	0.75	.	.	.	ZNF674_5UTR	1	8	9
REACH000365	3	3	0.5	1	2	0.333333	.	.	.	ZNF674_5UTR	6	3	9
REACH000436_PB	3	3	0.5	1	2	0.333333	1	0	1	ZNF674_5UTR	6	3	9
REACH000451	.	.	.	1	0	1	.	.	.	ZNF674_5UTR	0	1	1
REACH000453	1	1	0.5	6	3	0.666667	.	.	.	ZNF674_5UTR	2	9	11
REACH000616	2	6	0.25	5	3	0.625	.	.	.	ZNF674_5UTR	8	8	16
REACH000628	1	1	0.5	2	0	1	.	.	.	ZNF674_5UTR	2	2	4
REACH000672	.	.	.	.	.	.	6	5	0.545455	ZNF674_5UTR	0	0	0
REACH000674	.	.	.	.	.	.	5	4	0.555556	ZNF674_5UTR	0	0	0
REACH000702	3	2	0.6	1	1	0.5	.	.	.	ZNF674_5UTR	5	2	7
REACH000107	1	3	0.25	2	2	0.5	.	.	.	ZNF674_5UTR	4	4	8
REACH000404	2	1	0.666667	3	0	1	2	1	0.666667	ZNF674_5UTR	3	3	6
REACH000417	3	2	0.6	2	3	0.4	1	3	0.25	ZNF674_5UTR	5	5	10
REACH000435	1	0	1	.	.	.	7	5	0.583333	ZNF674_5UTR	1	0	1
REACH000479	3	1	0.75	0	1	0	9	8	0.529412	ZNF674_5UTR	4	1	5
REACH000482	.	.	.	.	.	.	12	8	0.6	ZNF674_5UTR	0	0	0
REACH000510	1	6	0.142857	2	2	0.5	1	0	1	ZNF674_5UTR	7	4	11
REACH000518	.	.	.	0	1	0	2	3	0.4	ZNF674_5UTR	0	1	1
REACH000519	2	1	0.666667	1	0	1	4	3	0.571429	ZNF674_5UTR	3	1	4
REACH000547	2	1	0.666667	.	.	.	5	5	0.5	ZNF674_5UTR	3	0	3
REACH000561	1	2	0.333333	2	2	0.5	3	4	0.428571	ZNF674_5UTR	3	4	7
REACH000581	2	2	0.5	1	2	0.333333	6	4	0.6	ZNF674_5UTR	4	3	7
REACH000220	2	0	1	1	0	1	.	.	.	CHST7_5UTR	2	1	3
REACH000234	2	2	0.5	2	1	0.666667	.	.	.	CHST7_5UTR	4	3	7
REACH000365	1	1	0.5	3	3	0.5	4	4	0.5	CHST7_5UTR	2	6	8
REACH000436_PB	.	.	.	.	.	.	6	6	0.5	CHST7_5UTR	0	0	0
REACH000451	1	1	0.5	1	1	0.5	.	.	.	CHST7_5UTR	2	2	4
REACH000453	1	3	0.25	0	2	0	3	5	0.375	CHST7_5UTR	4	2	6
REACH000616	2	0	1	0	5	0	.	.	.	CHST7_5UTR	2	5	7
REACH000628	0	2	0	.	.	.	0	1	0	CHST7_5UTR	2	0	2
REACH000672	.	.	.	.	.	.	2	3	0.4	CHST7_5UTR	0	0	0
REACH000674	.	.	.	.	.	.	7	2	0.777778	CHST7_5UTR	0	0	0
REACH000702	1	6	0.142857	6	4	0.6	.	.	.	CHST7_5UTR	7	10	17
REACH000107	5	5	0.5	4	3	0.571429	2	0	1	CHST7_5UTR	10	7	17
REACH000404	1	1	0.5	.	.	.	7	6	0.538462	CHST7_5UTR	2	0	2
REACH000417	3	4	0.428571	4	2	0.666667	2	4	0.333333	CHST7_5UTR	7	6	13
REACH000435	.	.	.	.	.	.	7	5	0.583333	CHST7_5UTR	0	0	0
REACH000479	6	0	1	1	3	0.25	10	7	0.588235	CHST7_5UTR	6	4	10
REACH000482	1	1	0.5	3	1	0.75	5	6	0.454545	CHST7_5UTR	2	4	6
REACH000510	4	2	0.666667	3	4	0.428571	1	3	0.25	CHST7_5UTR	6	7	13
REACH000518	1	0	1	.	.	.	5	3	0.625	CHST7_5UTR	1	0	1
REACH000519	0	1	0	.	.	.	4	4	0.5	CHST7_5UTR	1	0	1
REACH000547	.	.	.	0	2	0	5	2	0.714286	CHST7_5UTR	0	2	2
REACH000561	0	1	0	.	.	.	8	5	0.615385	CHST7_5UTR	1	0	1
REACH000581	5	4	0.555556	3	1	0.75	0	3	0	CHST7_5UTR	9	4	13
REACH000220	1	0	1	0	1	0	.	.	.	SLC9A7_5UTR	1	1	2
REACH000234	1	1	0.5	1	1	0.5	.	.	.	SLC9A7_5UTR	2	2	4
REACH000365	1	2	0.333333	1	0	1	.	.	.	SLC9A7_5UTR	3	1	4
REACH000436_PB	.	.	.	.	.	.	7	3	0.7	SLC9A7_5UTR	0	0	0
REACH000451	1	0	1	0	3	0	.	.	.	SLC9A7_5UTR	1	3	4
REACH000453	.	.	.	.	.	.	4	4	0.5	SLC9A7_5UTR	0	0	0
REACH000616	1	4	0.2	3	1	0.75	.	.	.	SLC9A7_5UTR	5	4	9
REACH000628	.	.	.	.	.	.	4	2	0.666667	SLC9A7_5UTR	0	0	0
REACH000672	.	.	.	.	.	.	1	3	0.25	SLC9A7_5UTR	0	0	0
REACH000674	.	.	.	.	.	.	3	4	0.428571	SLC9A7_5UTR	0	0	0
REACH000702	4	0	1	3	1	0.75	.	.	.	SLC9A7_5UTR	4	4	8
REACH000107	3	5	0.375	3	0	1	.	.	.	SLC9A7_5UTR	8	3	11
REACH000404	2	2	0.5	3	2	0.6	0	2	0	SLC9A7_5UTR	4	5	9
REACH000417	3	1	0.75	3	4	0.428571	1	0	1	SLC9A7_5UTR	4	7	11
REACH000435	.	.	.	.	.	.	6	3	0.666667	SLC9A7_5UTR	0	0	0
REACH000479	1	0	1	1	0	1	7	8	0.466667	SLC9A7_5UTR	1	1	2
REACH000482	1	1	0.5	1	0	1	5	5	0.5	SLC9A7_5UTR	2	1	3
REACH000510	3	1	0.75	2	2	0.5	.	.	.	SLC9A7_5UTR	4	4	8
REACH000518	4	2	0.666667	0	1	0	2	1	0.666667	SLC9A7_5UTR	6	1	7
REACH000519	1	1	0.5	1	2	0.333333	1	0	1	SLC9A7_5UTR	2	3	5
REACH000547	1	1	0.5	3	0	1	1	1	0.5	SLC9A7_5UTR	2	3	5
REACH000561	.	.	.	.	.	.	6	5	0.545455	SLC9A7_5UTR	0	0	0
REACH000581	3	4	0.428571	1	3	0.25	.	.	.	SLC9A7_5UTR	7	4	11
REACH000220	1	0	1	.	.	.	2	2	0.5	ARAF_5UTR	1	0	1
REACH000234	3	2	0.6	1	2	0.333333	.	.	.	ARAF_5UTR	5	3	8
REACH000365	3	5	0.375	2	0	1	.	.	.	ARAF_5UTR	8	2	10
REACH000436_PB	0	3	0	1	2	0.333333	.	.	.	ARAF_5UTR	3	3	6
REACH000451	3	0	1	0	2	0	.	.	.	ARAF_5UTR	3	2	5
REACH000453	2	3	0.4	4	1	0.8	1	0	1	ARAF_5UTR	5	5	10
REACH000616	2	2	0.5	1	1	0.5	.	.	.	ARAF_5UTR	4	2	6
REACH000628	1	1	0.5	3	2	0.6	5	1	0.833333	ARAF_5UTR	2	5	7
REACH000672	.	.	.	.	.	.	4	0	1	ARAF_5UTR	0	0	0
REACH000674	.	.	.	.	.	.	2	7	0.222222	ARAF_5UTR	0	0	0
REACH000702	2	5	0.285714	5	1	0.833333	.	.	.	ARAF_5UTR	7	6	13
REACH000107	.	.	.	2	1	0.666667	2	2	0.5	ARAF_5UTR	0	3	3
REACH000404	.	.	.	.	.	.	3	4	0.428571	ARAF_5UTR	0	0	0
REACH000417	3	0	1	2	2	0.5	1	2	0.333333	ARAF_5UTR	3	4	7
REACH000435	1	1	0.5	3	2	0.6	0	2	0	ARAF_5UTR	2	5	7
REACH000479	6	0	1	1	4	0.2	2	1	0.666667	ARAF_5UTR	6	5	11
REACH000482	.	.	.	.	.	.	18	11	0.62069	ARAF_5UTR	0	0	0
REACH000510	2	0	1	3	0	1	2	1	0.666667	ARAF_5UTR	2	3	5
REACH000518	1	1	0.5	.	.	.	4	3	0.571429	ARAF_5UTR	2	0	2
REACH000519	.	.	.	.	.	.	6	7	0.461538	ARAF_5UTR	0	0	0
REACH000547	0	1	0	1	0	1	0	2	0	ARAF_5UTR	1	1	2
REACH000561	1	1	0.5	2	3	0.4	2	0	1	ARAF_5UTR	2	5	7
REACH000581	4	3	0.571429	2	6	0.25	2	0	1	ARAF_5UTR	7	8	15
REACH000220	.	.	.	.	.	.	0	2	0	TIMP1_5UTR	0	0	0
REACH000234	1	3	0.25	2	2	0.5	.	.	.	TIMP1_5UTR	4	4	8
REACH000365	1	2	0.333333	1	2	0.333333	1	1	0.5	TIMP1_5UTR	3	3	6
REACH000436_PB	1	2	0.333333	0	1	0	.	.	.	TIMP1_5UTR	3	1	4
REACH000451	4	3	0.571429	2	1	0.666667	.	.	.	TIMP1_5UTR	7	3	10
REACH000453	0	1	0	1	3	0.25	1	4	0.2	TIMP1_5UTR	1	4	5
REACH000616	0	1	0	0	3	0	.	.	.	TIMP1_5UTR	1	3	4
REACH000628	1	2	0.333333	1	1	0.5	.	.	.	TIMP1_5UTR	3	2	5
REACH000672	0	3	0	.	.	.	1	1	0.5	TIMP1_5UTR	3	0	3
REACH000674	.	.	.	.	.	.	2	2	0.5	TIMP1_5UTR	0	0	0
REACH000702	1	5	0.166667	1	3	0.25	.	.	.	TIMP1_5UTR	6	4	10
REACH000107	0	1	0	3	4	0.428571	2	0	1	TIMP1_5UTR	1	7	8
REACH000404	0	5	0	0	6	0	0	2	0	TIMP1_5UTR	5	6	11
REACH000417	2	7	0.222222	2	5	0.285714	1	1	0.5	TIMP1_5UTR	9	7	16
REACH000435	2	0	1	0	2	0	3	3	0.5	TIMP1_5UTR	2	2	4
REACH000479	2	2	0.5	0	2	0	5	5	0.5	TIMP1_5UTR	4	2	6
REACH000482	1	1	0.5	0	1	0	3	13	0.1875	TIMP1_5UTR	2	1	3
REACH000510	2	1	0.666667	1	2	0.333333	3	3	0.5	TIMP1_5UTR	3	3	6
REACH000518	3	4	0.428571	1	1	0.5	3	0	1	TIMP1_5UTR	7	2	9
REACH000519	.	.	.	0	2	0	2	1	0.666667	TIMP1_5UTR	0	2	2
REACH000547	1	3	0.25	3	1	0.75	1	3	0.25	TIMP1_5UTR	4	4	8
REACH000561	0	2	0	1	1	0.5	2	3	0.4	TIMP1_5UTR	2	2	4
REACH000581	3	4	0.428571	2	7	0.222222	2	7	0.222222	TIMP1_5UTR	7	9	16
REACH000220	2	2	0.5	2	2	0.5	.	.	.	ZNF81_5UTR	4	4	8
REACH000234	.	.	.	.	.	.	2	4	0.333333	ZNF81_5UTR	0	0	0
REACH000365	.	.	.	.	.	.	3	5	0.375	ZNF81_5UTR	0	0	0
REACH000436_PB	.	.	.	1	6	0.142857	.	.	.	ZNF81_5UTR	0	7	7
REACH000451	.	.	.	.	.	.	2	3	0.4	ZNF81_5UTR	0	0	0
REACH000453	0	1	0	.	.	.	3	1	0.75	ZNF81_5UTR	1	0	1
REACH000616	1	2	0.333333	3	2	0.6	.	.	.	ZNF81_5UTR	3	5	8
REACH000628	3	0	1	1	4	0.2	.	.	.	ZNF81_5UTR	3	5	8
REACH000672	2	4	0.333333	1	0	1	.	.	.	ZNF81_5UTR	6	1	7
REACH000674	0	4	0	2	1	0.666667	.	.	.	ZNF81_5UTR	4	3	7
REACH000702	.	.	.	.	.	.	0	7	0	ZNF81_5UTR	0	0	0
REACH000107	3	1	0.75	1	2	0.333333	.	.	.	ZNF81_5UTR	4	3	7
REACH000404	2	3	0.4	2	2	0.5	.	.	.	ZNF81_5UTR	5	4	9
REACH000417	1	0	1	.	.	.	7	10	0.411765	ZNF81_5UTR	1	0	1
REACH000435	.	.	.	.	.	.	5	10	0.333333	ZNF81_5UTR	0	0	0
REACH000479	4	1	0.8	0	6	0	.	.	.	ZNF81_5UTR	5	6	11
REACH000482	3	3	0.5	9	2	0.818182	.	.	.	ZNF81_5UTR	6	11	17
REACH000510	3	3	0.5	1	1	0.5	0	1	0	ZNF81_5UTR	6	2	8
REACH000518	.	.	.	0	2	0	1	7	0.125	ZNF81_5UTR	0	2	2
REACH000519	1	0	1	.	.	.	2	6	0.25	ZNF81_5UTR	1	0	1
REACH000547	.	.	.	.	.	.	7	5	0.583333	ZNF81_5UTR	0	0	0
REACH000561	1	3	0.25	3	0	1	.	.	.	ZNF81_5UTR	4	3	7
REACH000581	2	2	0.5	0	3	0	2	4	0.333333	ZNF81_5UTR	4	3	7
REACH000220	1	3	0.25	1	2	0.333333	0	1	0	ZNF182_5UTR	4	3	7
REACH000234	.	.	.	.	.	.	4	4	0.5	ZNF182_5UTR	0	0	0
REACH000365	.	.	.	.	.	.	7	3	0.7	ZNF182_5UTR	0	0	0
REACH000436_PB	2	6	0.25	1	0	1	1	0	1	ZNF182_5UTR	8	1	9
REACH000451	5	1	0.833333	2	2	0.5	.	.	.	ZNF182_5UTR	6	4	10
REACH000453	2	2	0.5	2	2	0.5	.	.	.	ZNF182_5UTR	4	4	8
REACH000616	5	6	0.454545	0	2	0	1	1	0.5	ZNF182_5UTR	11	2	13
REACH000628	.	.	.	.	.	.	1	9	0.1	ZNF182_5UTR	0	0	0
REACH000672	1	2	0.333333	2	3	0.4	.	.	.	ZNF182_5UTR	3	5	8
REACH000674	1	4	0.2	3	0	1	.	.	.	ZNF182_5UTR	5	3	8
REACH000702	0	2	0	3	2	0.6	.	.	.	ZNF182_5UTR	2	5	7
REACH000107	3	5	0.375	5	4	0.555556	.	.	.	ZNF182_5UTR	8	9	17
REACH000404	2	0	1	3	1	0.75	2	0	1	ZNF182_5UTR	2	4	6
REACH000417	2	3	0.4	4	2	0.666667	1	4	0.2	ZNF182_5UTR	5	6	11
REACH000435	3	2	0.6	1	5	0.166667	0	3	0	ZNF182_5UTR	5	6	11
REACH000479	7	1	0.875	3	7	0.3	2	2	0.5	ZNF182_5UTR	8	10	18
REACH000482	5	6	0.454545	6	5	0.545455	5	2	0.714286	ZNF182_5UTR	11	11	22
REACH000510	3	3	0.5	6	1	0.857143	0	1	0	ZNF182_5UTR	6	7	13
REACH000518	.	.	.	.	.	.	1	6	0.142857	ZNF182_5UTR	0	0	0
REACH000519	.	.	.	.	.	.	11	4	0.733333	ZNF182_5UTR	0	0	0
REACH000547	.	.	.	2	1	0.666667	5	2	0.714286	ZNF182_5UTR	0	3	3
REACH000561	0	4	0	3	2	0.6	1	0	1	ZNF182_5UTR	4	5	9
REACH000581	6	2	0.75	5	5	0.5	1	1	0.5	ZNF182_5UTR	8	10	18
REACH000220	1	3	0.25	1	2	0.333333	0	1	0	SPACA5_5UTR	4	3	7
REACH000234	.	.	.	.	.	.	4	4	0.5	SPACA5_5UTR	0	0	0
REACH000365	.	.	.	.	.	.	7	3	0.7	SPACA5_5UTR	0	0	0
REACH000436_PB	2	6	0.25	1	0	1	1	0	1	SPACA5_5UTR	8	1	9
REACH000451	5	1	0.833333	2	2	0.5	.	.	.	SPACA5_5UTR	6	4	10
REACH000453	2	2	0.5	2	2	0.5	.	.	.	SPACA5_5UTR	4	4	8
REACH000616	5	6	0.454545	0	2	0	1	1	0.5	SPACA5_5UTR	11	2	13
REACH000628	.	.	.	.	.	.	1	9	0.1	SPACA5_5UTR	0	0	0
REACH000672	1	2	0.333333	2	3	0.4	.	.	.	SPACA5_5UTR	3	5	8
REACH000674	0	5	0	3	0	1	.	.	.	SPACA5_5UTR	5	3	8
REACH000702	0	2	0	3	2	0.6	.	.	.	SPACA5_5UTR	2	5	7
REACH000107	3	5	0.375	5	4	0.555556	.	.	.	SPACA5_5UTR	8	9	17
REACH000404	2	0	1	3	1	0.75	2	0	1	SPACA5_5UTR	2	4	6
REACH000417	2	3	0.4	4	2	0.666667	1	4	0.2	SPACA5_5UTR	5	6	11
REACH000435	3	1	0.75	1	5	0.166667	0	3	0	SPACA5_5UTR	4	6	10
REACH000479	7	1	0.875	2	8	0.2	2	1	0.666667	SPACA5_5UTR	8	10	18
REACH000482	4	6	0.4	6	4	0.6	3	2	0.6	SPACA5_5UTR	10	10	20
REACH000510	3	3	0.5	6	1	0.857143	0	1	0	SPACA5_5UTR	6	7	13
REACH000518	.	.	.	.	.	.	1	6	0.142857	SPACA5_5UTR	0	0	0
REACH000519	.	.	.	.	.	.	11	3	0.785714	SPACA5_5UTR	0	0	0
REACH000547	.	.	.	2	1	0.666667	5	2	0.714286	SPACA5_5UTR	0	3	3
REACH000561	0	4	0	2	2	0.5	1	0	1	SPACA5_5UTR	4	4	8
REACH000581	6	2	0.75	5	5	0.5	1	0	1	SPACA5_5UTR	8	10	18
REACH000220	.	.	.	0	2	0	.	.	.	ZNF630_5UTR	0	2	2
REACH000234	.	.	.	1	2	0.333333	1	0	1	ZNF630_5UTR	0	3	3
REACH000365	.	.	.	.	.	.	7	4	0.636364	ZNF630_5UTR	0	0	0
REACH000436_PB	0	1	0	1	2	0.333333	4	1	0.8	ZNF630_5UTR	1	3	4
REACH000451	2	3	0.4	1	3	0.25	.	.	.	ZNF630_5UTR	5	4	9
REACH000453	1	4	0.2	2	4	0.333333	0	1	0	ZNF630_5UTR	5	6	11
REACH000616	0	4	0	.	.	.	1	3	0.25	ZNF630_5UTR	4	0	4
REACH000628	.	.	.	.	.	.	5	4	0.555556	ZNF630_5UTR	0	0	0
REACH000672	3	2	0.6	0	1	0	.	.	.	ZNF630_5UTR	5	1	6
REACH000674	4	4	0.5	3	2	0.6	.	.	.	ZNF630_5UTR	8	5	13
REACH000702	1	4	0.2	4	1	0.8	.	.	.	ZNF630_5UTR	5	5	10
REACH000107	4	4	0.5	5	2	0.714286	.	.	.	ZNF630_5UTR	8	7	15
REACH000404	2	4	0.333333	2	1	0.666667	1	0	1	ZNF630_5UTR	6	3	9
REACH000417	.	.	.	1	2	0.333333	4	2	0.666667	ZNF630_5UTR	0	3	3
REACH000435	0	3	0	5	3	0.625	2	1	0.666667	ZNF630_5UTR	3	8	11
REACH000479	3	0	1	3	9	0.25	2	1	0.666667	ZNF630_5UTR	3	12	15
REACH000482	4	2	0.666667	3	7	0.3	3	4	0.428571	ZNF630_5UTR	6	10	16
REACH000510	3	3	0.5	0	5	0	4	0	1	ZNF630_5UTR	6	5	11
REACH000518	1	0	1	.	.	.	4	4	0.5	ZNF630_5UTR	1	0	1
REACH000519	1	0	1	1	0	1	5	1	0.833333	ZNF630_5UTR	1	1	2
REACH000547	4	1	0.8	4	0	1	2	3	0.4	ZNF630_5UTR	5	4	9
REACH000561	1	4	0.2	1	0	1	7	0	1	ZNF630_5UTR	5	1	6
REACH000581	4	1	0.8	0	5	0	2	1	0.666667	ZNF630_5UTR	5	5	10
REACH000220	3	0	1	1	0	1	.	.	.	RBM3_5UTR	3	1	4
REACH000234	1	3	0.25	3	3	0.5	1	0	1	RBM3_5UTR	4	6	10
REACH000365	0	3	0	2	2	0.5	.	.	.	RBM3_5UTR	3	4	7
REACH000436_PB	3	4	0.428571	3	1	0.75	.	.	.	RBM3_5UTR	7	4	11
REACH000451	3	2	0.6	.	.	.	1	1	0.5	RBM3_5UTR	5	0	5
REACH000453	3	3	0.5	1	1	0.5	.	.	.	RBM3_5UTR	6	2	8
REACH000616	0	1	0	.	.	.	2	1	0.666667	RBM3_5UTR	1	0	1
REACH000628	0	1	0	0	1	0	3	6	0.333333	RBM3_5UTR	1	1	2
REACH000672	.	.	.	2	1	0.666667	2	1	0.666667	RBM3_5UTR	0	3	3
REACH000674	.	.	.	.	.	.	4	2	0.666667	RBM3_5UTR	0	0	0
REACH000702	.	.	.	.	.	.	4	10	0.285714	RBM3_5UTR	0	0	0
REACH000107	.	.	.	.	.	.	7	3	0.7	RBM3_5UTR	0	0	0
REACH000404	1	3	0.25	3	0	1	.	.	.	RBM3_5UTR	4	3	7
REACH000417	1	8	0.111111	6	0	1	1	2	0.333333	RBM3_5UTR	9	6	15
REACH000435	5	4	0.555556	3	3	0.5	1	1	0.5	RBM3_5UTR	9	6	15
REACH000479	6	1	0.857143	0	1	0	1	0	1	RBM3_5UTR	7	1	8
REACH000482	4	3	0.571429	5	5	0.5	.	.	.	RBM3_5UTR	7	10	17
REACH000510	0	2	0	4	2	0.666667	.	.	.	RBM3_5UTR	2	6	8
REACH000518	1	1	0.5	1	3	0.25	.	.	.	RBM3_5UTR	2	4	6
REACH000519	1	2	0.333333	1	2	0.333333	0	1	0	RBM3_5UTR	3	3	6
REACH000547	.	.	.	.	.	.	7	4	0.636364	RBM3_5UTR	0	0	0
REACH000561	.	.	.	.	.	.	6	2	0.75	RBM3_5UTR	0	0	0
REACH000581	1	0	1	1	2	0.333333	2	6	0.25	RBM3_5UTR	1	3	4
REACH000220	1	3	0.25	3	0	1	.	.	.	PCSK1N_5UTR	4	3	7
REACH000234	.	.	.	.	.	.	3	7	0.3	PCSK1N_5UTR	0	0	0
REACH000365	.	.	.	3	2	0.6	1	0	1	PCSK1N_5UTR	0	5	5
REACH000436_PB	3	2	0.6	.	.	.	0	1	0	PCSK1N_5UTR	5	0	5
REACH000451	2	2	0.5	0	2	0	0	1	0	PCSK1N_5UTR	4	2	6
REACH000453	2	1	0.666667	1	2	0.333333	1	2	0.333333	PCSK1N_5UTR	3	3	6
REACH000616	2	7	0.222222	1	0	1	0	1	0	PCSK1N_5UTR	9	1	10
REACH000628	0	1	0	1	1	0.5	3	6	0.333333	PCSK1N_5UTR	1	2	3
REACH000672	.	.	.	.	.	.	0	3	0	PCSK1N_5UTR	0	0	0
REACH000674	.	.	.	.	.	.	4	2	0.666667	PCSK1N_5UTR	0	0	0
REACH000702	6	9	0.4	.	.	.	.	.	.	PCSK1N_5UTR	15	0	15
REACH000107	.	.	.	.	.	.	2	5	0.285714	PCSK1N_5UTR	0	0	0
REACH000404	4	4	0.5	.	.	.	2	0	1	PCSK1N_5UTR	8	0	8
REACH000417	3	1	0.75	3	1	0.75	3	1	0.75	PCSK1N_5UTR	4	4	8
REACH000435	.	.	.	.	.	.	4	8	0.333333	PCSK1N_5UTR	0	0	0
REACH000479	8	4	0.666667	1	3	0.25	3	4	0.428571	PCSK1N_5UTR	12	4	16
REACH000482	4	7	0.363636	5	7	0.416667	1	0	1	PCSK1N_5UTR	11	12	23
REACH000510	3	1	0.75	1	0	1	5	9	0.357143	PCSK1N_5UTR	4	1	5
REACH000518	1	2	0.333333	0	1	0	1	3	0.25	PCSK1N_5UTR	3	1	4
REACH000519	2	4	0.333333	0	2	0	3	0	1	PCSK1N_5UTR	6	2	8
REACH000547	.	.	.	.	.	.	8	5	0.615385	PCSK1N_5UTR	0	0	0
REACH000561	5	1	0.833333	.	.	.	1	0	1	PCSK1N_5UTR	6	0	6
REACH000581	7	6	0.538462	0	1	0	4	3	0.571429	PCSK1N_5UTR	13	1	14
REACH000220	.	.	.	.	.	.	1	1	0.5	OTUD5_5UTR	0	0	0
REACH000234	1	0	1	0	4	0	1	0	1	OTUD5_5UTR	1	4	5
REACH000365	.	.	.	1	0	1	10	3	0.769231	OTUD5_5UTR	0	1	1
REACH000436_PB	1	0	1	.	.	.	1	1	0.5	OTUD5_5UTR	1	0	1
REACH000451	4	0	1	0	1	0	1	5	0.166667	OTUD5_5UTR	4	1	5
REACH000453	1	1	0.5	0	1	0	3	1	0.75	OTUD5_5UTR	2	1	3
REACH000616	.	.	.	.	.	.	7	3	0.7	OTUD5_5UTR	0	0	0
REACH000628	1	0	1	1	3	0.25	.	.	.	OTUD5_5UTR	1	4	5
REACH000672	6	1	0.857143	3	2	0.6	.	.	.	OTUD5_5UTR	7	5	12
REACH000674	0	2	0	2	0	1	.	.	.	OTUD5_5UTR	2	2	4
REACH000702	.	.	.	.	.	.	7	10	0.411765	OTUD5_5UTR	0	0	0
REACH000107	1	1	0.5	0	3	0	3	1	0.75	OTUD5_5UTR	2	3	5
REACH000404	.	.	.	2	2	0.5	2	4	0.333333	OTUD5_5UTR	0	4	4
REACH000417	.	.	.	1	1	0.5	5	6	0.454545	OTUD5_5UTR	0	2	2
REACH000435	.	.	.	.	.	.	3	6	0.333333	OTUD5_5UTR	0	0	0
REACH000479	4	0	1	0	3	0	3	4	0.428571	OTUD5_5UTR	4	3	7
REACH000482	0	2	0	3	2	0.6	6	9	0.4	OTUD5_5UTR	2	5	7
REACH000510	.	.	.	.	.	.	4	1	0.8	OTUD5_5UTR	0	0	0
REACH000518	2	1	0.666667	2	0	1	0	2	0	OTUD5_5UTR	3	2	5
REACH000519	3	0	1	.	.	.	2	1	0.666667	OTUD5_5UTR	3	0	3
REACH000547	.	.	.	.	.	.	5	6	0.454545	OTUD5_5UTR	0	0	0
REACH000561	.	.	.	0	5	0	0	3	0	OTUD5_5UTR	0	5	5
REACH000581	1	3	0.25	4	1	0.8	3	6	0.333333	OTUD5_5UTR	4	5	9
REACH000220	.	.	.	.	.	.	2	2	0.5	KCND1_5UTR	0	0	0
REACH000234	0	4	0	0	4	0	.	.	.	KCND1_5UTR	4	4	8
REACH000365	0	4	0	0	4	0	0	7	0	KCND1_5UTR	4	4	8
REACH000436_PB	2	0	1	1	7	0.125	.	.	.	KCND1_5UTR	2	8	10
REACH000451	1	3	0.25	0	5	0	2	3	0.4	KCND1_5UTR	4	5	9
REACH000453	.	.	.	0	3	0	2	4	0.333333	KCND1_5UTR	0	3	3
REACH000616	0	1	0	0	2	0	0	2	0	KCND1_5UTR	1	2	3
REACH000628	1	0	1	1	1	0.5	0	3	0	KCND1_5UTR	1	2	3
REACH000672	0	1	0	0	3	0	1	0	1	KCND1_5UTR	1	3	4
REACH000674	1	3	0.25	3	2	0.6	0	2	0	KCND1_5UTR	4	5	9
REACH000702	.	.	.	.	.	.	5	13	0.277778	KCND1_5UTR	0	0	0
REACH000107	.	.	.	0	2	0	2	5	0.285714	KCND1_5UTR	0	2	2
REACH000404	.	.	.	.	.	.	3	4	0.428571	KCND1_5UTR	0	0	0
REACH000417	.	.	.	1	1	0.5	5	9	0.357143	KCND1_5UTR	0	2	2
REACH000435	3	3	0.5	4	6	0.4	1	3	0.25	KCND1_5UTR	6	10	16
REACH000479	14	2	0.875	0	9	0	1	4	0.2	KCND1_5UTR	16	9	25
REACH000482	3	4	0.428571	7	4	0.636364	2	6	0.25	KCND1_5UTR	7	11	18
REACH000510	.	.	.	.	.	.	3	4	0.428571	KCND1_5UTR	0	0	0
REACH000518	3	1	0.75	2	3	0.4	0	2	0	KCND1_5UTR	4	5	9
REACH000519	0	4	0	1	4	0.2	0	7	0	KCND1_5UTR	4	5	9
REACH000547	.	.	.	.	.	.	7	5	0.583333	KCND1_5UTR	0	0	0
REACH000561	1	2	0.333333	.	.	.	5	2	0.714286	KCND1_5UTR	3	0	3
REACH000581	1	3	0.25	2	6	0.25	3	3	0.5	KCND1_5UTR	4	8	12
REACH000220	1	0	1	2	0	1	.	.	.	PLP2_5UTR	1	2	3
REACH000234	2	2	0.5	3	1	0.75	0	1	0	PLP2_5UTR	4	4	8
REACH000365	.	.	.	.	.	.	3	6	0.333333	PLP2_5UTR	0	0	0
REACH000436_PB	1	0	1	.	.	.	1	2	0.333333	PLP2_5UTR	1	0	1
REACH000451	2	3	0.4	1	3	0.25	.	.	.	PLP2_5UTR	5	4	9
REACH000453	3	2	0.6	2	2	0.5	1	1	0.5	PLP2_5UTR	5	4	9
REACH000616	3	1	0.75	4	0	1	.	.	.	PLP2_5UTR	4	4	8
REACH000628	.	.	.	.	.	.	3	8	0.272727	PLP2_5UTR	0	0	0
REACH000672	.	.	.	.	.	.	2	0	1	PLP2_5UTR	0	0	0
REACH000674	.	.	.	.	.	.	3	4	0.428571	PLP2_5UTR	0	0	0
REACH000702	0	2	0	1	0	1	3	6	0.333333	PLP2_5UTR	2	1	3
REACH000107	5	2	0.714286	1	5	0.166667	3	1	0.75	PLP2_5UTR	7	6	13
REACH000404	1	0	1	.	.	.	3	3	0.5	PLP2_5UTR	1	0	1
REACH000417	2	1	0.666667	.	.	.	5	7	0.416667	PLP2_5UTR	3	0	3
REACH000435	.	.	.	.	.	.	6	2	0.75	PLP2_5UTR	0	0	0
REACH000479	.	.	.	0	1	0	8	6	0.571429	PLP2_5UTR	0	1	1
REACH000482	0	2	0	1	0	1	12	16	0.428571	PLP2_5UTR	2	1	3
REACH000510	.	.	.	.	.	.	6	2	0.75	PLP2_5UTR	0	0	0
REACH000518	.	.	.	0	2	0	11	2	0.846154	PLP2_5UTR	0	2	2
REACH000519	.	.	.	1	2	0.333333	6	5	0.545455	PLP2_5UTR	0	3	3
REACH000547	.	.	.	.	.	.	12	4	0.75	PLP2_5UTR	0	0	0
REACH000561	.	.	.	.	.	.	10	5	0.666667	PLP2_5UTR	0	0	0
REACH000581	4	5	0.444444	3	3	0.5	4	1	0.8	PLP2_5UTR	9	6	15
REACH000220	1	1	0.5	2	1	0.666667	.	.	.	PRICKLE3_5UTR	2	3	5
REACH000234	0	2	0	0	1	0	.	.	.	PRICKLE3_5UTR	2	1	3
REACH000365	.	.	.	.	.	.	6	3	0.666667	PRICKLE3_5UTR	0	0	0
REACH000436_PB	.	.	.	.	.	.	4	3	0.571429	PRICKLE3_5UTR	0	0	0
REACH000451	1	0	1	0	4	0	0	1	0	PRICKLE3_5UTR	1	4	5
REACH000453	0	2	0	5	1	0.833333	0	1	0	PRICKLE3_5UTR	2	6	8
REACH000616	1	4	0.2	3	1	0.75	0	1	0	PRICKLE3_5UTR	5	4	9
REACH000628	.	.	.	.	.	.	3	3	0.5	PRICKLE3_5UTR	0	0	0
REACH000672	2	2	0.5	.	.	.	0	1	0	PRICKLE3_5UTR	4	0	4
REACH000674	.	.	.	.	.	.	3	3	0.5	PRICKLE3_5UTR	0	0	0
REACH000702	.	.	.	.	.	.	10	15	0.4	PRICKLE3_5UTR	0	0	0
REACH000107	6	4	0.6	0	6	0	.	.	.	PRICKLE3_5UTR	10	6	16
REACH000404	.	.	.	.	.	.	7	1	0.875	PRICKLE3_5UTR	0	0	0
REACH000417	1	0	1	0	3	0	3	4	0.428571	PRICKLE3_5UTR	1	3	4
REACH000435	.	.	.	.	.	.	7	8	0.466667	PRICKLE3_5UTR	0	0	0
REACH000479	2	0	1	0	2	0	7	7	0.5	PRICKLE3_5UTR	2	2	4
REACH000482	0	1	0	.	.	.	6	4	0.6	PRICKLE3_5UTR	1	0	1
REACH000510	0	1	0	3	1	0.75	1	3	0.25	PRICKLE3_5UTR	1	4	5
REACH000518	3	1	0.75	2	3	0.4	0	1	0	PRICKLE3_5UTR	4	5	9
REACH000519	2	2	0.5	1	3	0.25	0	2	0	PRICKLE3_5UTR	4	4	8
REACH000547	.	.	.	.	.	.	8	5	0.615385	PRICKLE3_5UTR	0	0	0
REACH000561	.	.	.	.	.	.	4	6	0.4	PRICKLE3_5UTR	0	0	0
REACH000581	2	4	0.333333	2	1	0.666667	5	8	0.384615	PRICKLE3_5UTR	6	3	9
REACH000220	0	1	0	0	1	0	.	.	.	SHROOM4_5UTR	1	1	2
REACH000234	0	2	0	0	1	0	5	2	0.714286	SHROOM4_5UTR	2	1	3
REACH000365	.	.	.	.	.	.	2	1	0.666667	SHROOM4_5UTR	0	0	0
REACH000436_PB	4	2	0.666667	1	2	0.333333	.	.	.	SHROOM4_5UTR	6	3	9
REACH000451	.	.	.	.	.	.	4	3	0.571429	SHROOM4_5UTR	0	0	0
REACH000453	.	.	.	.	.	.	1	5	0.166667	SHROOM4_5UTR	0	0	0
REACH000616	2	3	0.4	.	.	.	0	1	0	SHROOM4_5UTR	5	0	5
REACH000628	0	1	0	.	.	.	2	5	0.285714	SHROOM4_5UTR	1	0	1
REACH000672	.	.	.	1	1	0.5	1	2	0.333333	SHROOM4_5UTR	0	2	2
REACH000674	0	1	0	.	.	.	2	4	0.333333	SHROOM4_5UTR	1	0	1
REACH000702	1	0	1	.	.	.	2	7	0.222222	SHROOM4_5UTR	1	0	1
REACH000107	3	5	0.375	0	6	0	.	.	.	SHROOM4_5UTR	8	6	14
REACH000404	1	4	0.2	1	2	0.333333	2	0	1	SHROOM4_5UTR	5	3	8
REACH000417	0	1	0	.	.	.	7	7	0.5	SHROOM4_5UTR	1	0	1
REACH000435	1	4	0.2	1	5	0.166667	1	1	0.5	SHROOM4_5UTR	5	6	11
REACH000479	0	4	0	0	1	0	10	4	0.714286	SHROOM4_5UTR	4	1	5
REACH000482	0	1	0	0	1	0	9	7	0.5625	SHROOM4_5UTR	1	1	2
REACH000510	2	1	0.666667	1	1	0.5	2	6	0.25	SHROOM4_5UTR	3	2	5
REACH000518	3	6	0.333333	1	5	0.166667	.	.	.	SHROOM4_5UTR	9	6	15
REACH000519	1	2	0.333333	3	3	0.5	2	0	1	SHROOM4_5UTR	3	6	9
REACH000547	5	2	0.714286	0	3	0	1	2	0.333333	SHROOM4_5UTR	7	3	10
REACH000561	.	.	.	1	0	1	6	4	0.6	SHROOM4_5UTR	0	1	1
REACH000581	0	1	0	2	4	0.333333	1	10	0.0909091	SHROOM4_5UTR	1	6	7
REACH000220	2	2	0.5	1	1	0.5	.	.	.	NUDT10_5UTR	4	2	6
REACH000234	.	.	.	.	.	.	1	4	0.2	NUDT10_5UTR	0	0	0
REACH000365	1	0	1	0	2	0	1	0	1	NUDT10_5UTR	1	2	3
REACH000436_PB	.	.	.	.	.	.	6	7	0.461538	NUDT10_5UTR	0	0	0
REACH000451	1	3	0.25	1	0	1	3	2	0.6	NUDT10_5UTR	4	1	5
REACH000453	3	2	0.6	0	2	0	.	.	.	NUDT10_5UTR	5	2	7
REACH000616	.	.	.	.	.	.	3	2	0.6	NUDT10_5UTR	0	0	0
REACH000628	1	2	0.333333	2	2	0.5	.	.	.	NUDT10_5UTR	3	4	7
REACH000672	1	1	0.5	4	2	0.666667	.	.	.	NUDT10_5UTR	2	6	8
REACH000674	1	4	0.2	4	2	0.666667	.	.	.	NUDT10_5UTR	5	6	11
REACH000702	4	2	0.666667	3	0	1	.	.	.	NUDT10_5UTR	6	3	9
REACH000107	0	1	0	.	.	.	3	4	0.428571	NUDT10_5UTR	1	0	1
REACH000404	2	3	0.4	1	4	0.2	.	.	.	NUDT10_5UTR	5	5	10
REACH000417	3	3	0.5	3	3	0.5	.	.	.	NUDT10_5UTR	6	6	12
REACH000435	1	7	0.125	2	3	0.4	2	3	0.4	NUDT10_5UTR	8	5	13
REACH000479	8	0	1	1	12	0.0769231	1	0	1	NUDT10_5UTR	8	13	21
REACH000482	4	9	0.307692	7	4	0.636364	4	5	0.444444	NUDT10_5UTR	13	11	24
REACH000510	4	4	0.5	4	2	0.666667	0	1	0	NUDT10_5UTR	8	6	14
REACH000518	1	0	1	1	1	0.5	5	3	0.625	NUDT10_5UTR	1	2	3
REACH000519	1	0	1	0	1	0	4	5	0.444444	NUDT10_5UTR	1	1	2
REACH000547	2	3	0.4	3	4	0.428571	2	0	1	NUDT10_5UTR	5	7	12
REACH000561	1	3	0.25	3	3	0.5	.	.	.	NUDT10_5UTR	4	6	10
REACH000581	1	0	1	.	.	.	2	5	0.285714	NUDT10_5UTR	1	0	1
REACH000220	2	0	1	1	1	0.5	.	.	.	NUDT11_5UTR	2	2	4
REACH000234	.	.	.	.	.	.	3	2	0.6	NUDT11_5UTR	0	0	0
REACH000365	5	2	0.714286	1	2	0.333333	.	.	.	NUDT11_5UTR	7	3	10
REACH000436_PB	4	4	0.5	0	1	0	.	.	.	NUDT11_5UTR	8	1	9
REACH000451	1	1	0.5	5	0	1	0	1	0	NUDT11_5UTR	2	5	7
REACH000453	3	2	0.6	1	3	0.25	.	.	.	NUDT11_5UTR	5	4	9
REACH000616	.	.	.	.	.	.	9	5	0.642857	NUDT11_5UTR	0	0	0
REACH000628	3	0	1	.	.	.	8	1	0.888889	NUDT11_5UTR	3	0	3
REACH000672	.	.	.	1	0	1	1	0	1	NUDT11_5UTR	0	1	1
REACH000674	0	1	0	3	2	0.6	1	2	0.333333	NUDT11_5UTR	1	5	6
REACH000702	.	.	.	.	.	.	1	3	0.25	NUDT11_5UTR	0	0	0
REACH000107	3	1	0.75	0	3	0	1	0	1	NUDT11_5UTR	4	3	7
REACH000404	2	5	0.285714	6	2	0.75	.	.	.	NUDT11_5UTR	7	8	15
REACH000417	.	.	.	2	5	0.285714	1	0	1	NUDT11_5UTR	0	7	7
REACH000435	2	3	0.4	3	3	0.5	1	0	1	NUDT11_5UTR	5	6	11
REACH000479	12	0	1	0	8	0	1	0	1	NUDT11_5UTR	12	8	20
REACH000482	9	6	0.6	3	2	0.6	3	1	0.75	NUDT11_5UTR	15	5	20
REACH000510	2	0	1	1	2	0.333333	3	2	0.6	NUDT11_5UTR	2	3	5
REACH000518	4	0	1	1	3	0.25	.	.	.	NUDT11_5UTR	4	4	8
REACH000519	1	5	0.166667	4	4	0.5	1	0	1	NUDT11_5UTR	6	8	14
REACH000547	1	1	0.5	0	2	0	2	2	0.5	NUDT11_5UTR	2	2	4
REACH000561	1	0	1	.	.	.	9	5	0.642857	NUDT11_5UTR	1	0	1
REACH000581	6	1	0.857143	1	3	0.25	3	2	0.6	NUDT11_5UTR	7	4	11
REACH000220	0	1	0	1	0	1	0	4	0	GSPT2_5UTR	1	1	2
REACH000234	.	.	.	.	.	.	1	11	0.0833333	GSPT2_5UTR	0	0	0
REACH000365	2	3	0.4	3	1	0.75	.	.	.	GSPT2_5UTR	5	4	9
REACH000436_PB	0	1	0	0	4	0	.	.	.	GSPT2_5UTR	1	4	5
REACH000451	.	.	.	.	.	.	1	3	0.25	GSPT2_5UTR	0	0	0
REACH000453	1	2	0.333333	1	2	0.333333	.	.	.	GSPT2_5UTR	3	3	6
REACH000616	0	4	0	1	1	0.5	5	8	0.384615	GSPT2_5UTR	4	2	6
REACH000628	2	2	0.5	1	2	0.333333	0	1	0	GSPT2_5UTR	4	3	7
REACH000672	.	.	.	.	.	.	3	2	0.6	GSPT2_5UTR	0	0	0
REACH000674	.	.	.	.	.	.	3	7	0.3	GSPT2_5UTR	0	0	0
REACH000702	.	.	.	.	.	.	4	6	0.4	GSPT2_5UTR	0	0	0
REACH000107	2	0	1	4	3	0.571429	2	2	0.5	GSPT2_5UTR	2	7	9
REACH000404	0	2	0	2	5	0.285714	.	.	.	GSPT2_5UTR	2	7	9
REACH000417	2	1	0.666667	2	2	0.5	4	2	0.666667	GSPT2_5UTR	3	4	7
REACH000435	2	1	0.666667	1	1	0.5	4	4	0.5	GSPT2_5UTR	3	2	5
REACH000479	4	1	0.8	0	8	0	1	3	0.25	GSPT2_5UTR	5	8	13
REACH000482	7	5	0.583333	4	2	0.666667	1	0	1	GSPT2_5UTR	12	6	18
REACH000510	2	1	0.666667	0	1	0	1	3	0.25	GSPT2_5UTR	3	1	4
REACH000518	4	5	0.444444	5	6	0.454545	1	1	0.5	GSPT2_5UTR	9	11	20
REACH000519	1	3	0.25	5	4	0.555556	.	.	.	GSPT2_5UTR	4	9	13
REACH000547	3	1	0.75	0	2	0	0	1	0	GSPT2_5UTR	4	2	6
REACH000561	0	1	0	1	1	0.5	7	5	0.583333	GSPT2_5UTR	1	2	3
REACH000581	5	5	0.5	1	4	0.2	1	2	0.333333	GSPT2_5UTR	10	5	15
REACH000220	2	0	1	1	0	1	.	.	.	PHF8_5UTR	2	1	3
REACH000234	.	.	.	.	.	.	4	3	0.571429	PHF8_5UTR	0	0	0
REACH000365	.	.	.	.	.	.	2	5	0.285714	PHF8_5UTR	0	0	0
REACH000436_PB	.	.	.	.	.	.	3	2	0.6	PHF8_5UTR	0	0	0
REACH000451	1	3	0.25	4	1	0.8	.	.	.	PHF8_5UTR	4	5	9
REACH000453	.	.	.	.	.	.	5	0	1	PHF8_5UTR	0	0	0
REACH000616	2	2	0.5	1	2	0.333333	0	1	0	PHF8_5UTR	4	3	7
REACH000628	.	.	.	.	.	.	3	2	0.6	PHF8_5UTR	0	0	0
REACH000672	0	1	0	1	1	0.5	1	0	1	PHF8_5UTR	1	2	3
REACH000674	1	1	0.5	0	2	0	2	3	0.4	PHF8_5UTR	2	2	4
REACH000702	1	4	0.2	.	.	.	1	4	0.2	PHF8_5UTR	5	0	5
REACH000107	0	2	0	2	1	0.666667	.	.	.	PHF8_5UTR	2	3	5
REACH000404	1	5	0.166667	0	4	0	2	1	0.666667	PHF8_5UTR	6	4	10
REACH000417	.	.	.	.	.	.	5	5	0.5	PHF8_5UTR	0	0	0
REACH000435	.	.	.	.	.	.	7	4	0.636364	PHF8_5UTR	0	0	0
REACH000479	.	.	.	.	.	.	7	4	0.636364	PHF8_5UTR	0	0	0
REACH000482	.	.	.	.	.	.	9	6	0.6	PHF8_5UTR	0	0	0
REACH000510	0	1	0	.	.	.	8	5	0.615385	PHF8_5UTR	1	0	1
REACH000518	3	1	0.75	0	3	0	1	2	0.333333	PHF8_5UTR	4	3	7
REACH000519	3	0	1	2	2	0.5	1	2	0.333333	PHF8_5UTR	3	4	7
REACH000547	3	2	0.6	.	.	.	1	0	1	PHF8_5UTR	5	0	5
REACH000561	.	.	.	.	.	.	5	2	0.714286	PHF8_5UTR	0	0	0
REACH000581	2	2	0.5	2	2	0.5	2	1	0.666667	PHF8_5UTR	4	4	8
REACH000220	1	1	0.5	2	0	1	.	.	.	FAM120C_5UTR	2	2	4
REACH000234	1	4	0.2	2	2	0.5	1	0	1	FAM120C_5UTR	5	4	9
REACH000365	0	1	0	.	.	.	1	1	0.5	FAM120C_5UTR	1	0	1
REACH000436_PB	3	3	0.5	0	3	0	.	.	.	FAM120C_5UTR	6	3	9
REACH000451	.	.	.	.	.	.	1	5	0.166667	FAM120C_5UTR	0	0	0
REACH000453	1	1	0.5	2	1	0.666667	0	1	0	FAM120C_5UTR	2	3	5
REACH000616	.	.	.	.	.	.	3	2	0.6	FAM120C_5UTR	0	0	0
REACH000628	0	1	0	3	0	1	.	.	.	FAM120C_5UTR	1	3	4
REACH000672	2	1	0.666667	4	1	0.8	.	.	.	FAM120C_5UTR	3	5	8
REACH000674	2	5	0.285714	1	1	0.5	1	0	1	FAM120C_5UTR	7	2	9
REACH000702	.	.	.	.	.	.	5	5	0.5	FAM120C_5UTR	0	0	0
REACH000107	1	0	1	1	1	0.5	3	0	1	FAM120C_5UTR	1	2	3
REACH000404	6	3	0.666667	1	3	0.25	0	2	0	FAM120C_5UTR	9	4	13
REACH000417	1	0	1	2	2	0.5	1	8	0.111111	FAM120C_5UTR	1	4	5
REACH000435	1	0	1	.	.	.	3	7	0.3	FAM120C_5UTR	1	0	1
REACH000479	1	0	1	5	5	0.5	2	1	0.666667	FAM120C_5UTR	1	10	11
REACH000482	1	5	0.166667	12	4	0.75	1	2	0.333333	FAM120C_5UTR	6	16	22
REACH000510	1	0	1	.	.	.	3	9	0.25	FAM120C_5UTR	1	0	1
REACH000518	6	1	0.857143	2	2	0.5	1	1	0.5	FAM120C_5UTR	7	4	11
REACH000519	2	1	0.666667	0	1	0	3	1	0.75	FAM120C_5UTR	3	1	4
REACH000547	5	3	0.625	1	1	0.5	.	.	.	FAM120C_5UTR	8	2	10
REACH000561	0	2	0	.	.	.	3	5	0.375	FAM120C_5UTR	2	0	2
REACH000581	3	1	0.75	3	4	0.428571	1	0	1	FAM120C_5UTR	4	7	11
REACH000220	0	2	0	1	0	1	.	.	.	FGD1_5UTR	2	1	3
REACH000234	1	2	0.333333	1	2	0.333333	1	3	0.25	FGD1_5UTR	3	3	6
REACH000365	.	.	.	.	.	.	5	7	0.416667	FGD1_5UTR	0	0	0
REACH000436_PB	0	2	0	3	1	0.75	.	.	.	FGD1_5UTR	2	4	6
REACH000451	0	3	0	3	1	0.75	.	.	.	FGD1_5UTR	3	4	7
REACH000453	1	1	0.5	.	.	.	2	1	0.666667	FGD1_5UTR	2	0	2
REACH000616	1	2	0.333333	2	5	0.285714	2	0	1	FGD1_5UTR	3	7	10
REACH000628	1	0	1	.	.	.	6	0	1	FGD1_5UTR	1	0	1
REACH000672	4	2	0.666667	2	4	0.333333	.	.	.	FGD1_5UTR	6	6	12
REACH000674	2	4	0.333333	3	3	0.5	0	1	0	FGD1_5UTR	6	6	12
REACH000702	.	.	.	1	0	1	4	9	0.307692	FGD1_5UTR	0	1	1
REACH000107	.	.	.	.	.	.	6	5	0.545455	FGD1_5UTR	0	0	0
REACH000404	0	1	0	3	1	0.75	4	6	0.4	FGD1_5UTR	1	4	5
REACH000417	0	2	0	6	2	0.75	5	4	0.555556	FGD1_5UTR	2	8	10
REACH000435	0	2	0	2	3	0.4	2	1	0.666667	FGD1_5UTR	2	5	7
REACH000479	5	1	0.833333	1	7	0.125	1	2	0.333333	FGD1_5UTR	6	8	14
REACH000482	1	0	1	1	1	0.5	14	9	0.608696	FGD1_5UTR	1	2	3
REACH000510	1	1	0.5	2	3	0.4	.	.	.	FGD1_5UTR	2	5	7
REACH000518	.	.	.	0	1	0	7	8	0.466667	FGD1_5UTR	0	1	1
REACH000519	.	.	.	.	.	.	1	7	0.125	FGD1_5UTR	0	0	0
REACH000547	0	4	0	2	1	0.666667	4	1	0.8	FGD1_5UTR	4	3	7
REACH000561	3	6	0.333333	3	1	0.75	3	3	0.5	FGD1_5UTR	9	4	13
REACH000581	.	.	.	.	.	.	7	13	0.35	FGD1_5UTR	0	0	0
REACH000220	1	4	0.2	4	0	1	.	.	.	MAGED2_5UTR	5	4	9
REACH000234	1	2	0.333333	0	4	0	0	2	0	MAGED2_5UTR	3	4	7
REACH000365	.	.	.	.	.	.	4	11	0.266667	MAGED2_5UTR	0	0	0
REACH000436_PB	4	1	0.8	1	1	0.5	.	.	.	MAGED2_5UTR	5	2	7
REACH000451	0	3	0	.	.	.	4	3	0.571429	MAGED2_5UTR	3	0	3
REACH000453	0	1	0	.	.	.	3	8	0.272727	MAGED2_5UTR	1	0	1
REACH000616	1	4	0.2	.	.	.	1	5	0.166667	MAGED2_5UTR	5	0	5
REACH000628	.	.	.	.	.	.	4	5	0.444444	MAGED2_5UTR	0	0	0
REACH000672	2	3	0.4	2	2	0.5	.	.	.	MAGED2_5UTR	5	4	9
REACH000674	1	2	0.333333	2	2	0.5	.	.	.	MAGED2_5UTR	3	4	7
REACH000702	1	1	0.5	0	4	0	1	0	1	MAGED2_5UTR	2	4	6
REACH000107	0	1	0	.	.	.	8	7	0.533333	MAGED2_5UTR	1	0	1
REACH000404	1	1	0.5	0	1	0	6	3	0.666667	MAGED2_5UTR	2	1	3
REACH000417	3	1	0.75	0	2	0	10	7	0.588235	MAGED2_5UTR	4	2	6
REACH000435	4	3	0.571429	1	4	0.2	0	4	0	MAGED2_5UTR	7	5	12
REACH000479	12	0	1	0	6	0	1	4	0.2	MAGED2_5UTR	12	6	18
REACH000482	7	6	0.538462	4	5	0.444444	.	.	.	MAGED2_5UTR	13	9	22
REACH000510	0	1	0	1	2	0.333333	6	12	0.333333	MAGED2_5UTR	1	3	4
REACH000518	2	2	0.5	1	3	0.25	2	3	0.4	MAGED2_5UTR	4	4	8
REACH000519	2	0	1	2	1	0.666667	2	0	1	MAGED2_5UTR	2	3	5
REACH000547	3	4	0.428571	3	0	1	5	5	0.5	MAGED2_5UTR	7	3	10
REACH000561	.	.	.	.	.	.	5	7	0.416667	MAGED2_5UTR	0	0	0
REACH000581	7	2	0.777778	2	4	0.333333	1	0	1	MAGED2_5UTR	9	6	15
REACH000220	3	1	0.75	2	1	0.666667	.	.	.	FAM104B_5UTR	4	3	7
REACH000234	.	.	.	1	2	0.333333	.	.	.	FAM104B_5UTR	0	3	3
REACH000365	0	3	0	4	1	0.8	.	.	.	FAM104B_5UTR	3	5	8
REACH000436_PB	.	.	.	.	.	.	2	3	0.4	FAM104B_5UTR	0	0	0
REACH000451	2	0	1	3	3	0.5	.	.	.	FAM104B_5UTR	2	6	8
REACH000453	4	4	0.5	0	3	0	.	.	.	FAM104B_5UTR	8	3	11
REACH000616	1	5	0.166667	2	2	0.5	1	0	1	FAM104B_5UTR	6	4	10
REACH000628	0	1	0	1	1	0.5	3	0	1	FAM104B_5UTR	1	2	3
REACH000672	2	1	0.666667	1	2	0.333333	.	.	.	FAM104B_5UTR	3	3	6
REACH000674	3	1	0.75	5	0	1	1	0	1	FAM104B_5UTR	4	5	9
REACH000702	4	1	0.8	0	5	0	.	.	.	FAM104B_5UTR	5	5	10
REACH000107	1	0	1	3	3	0.5	1	4	0.2	FAM104B_5UTR	1	6	7
REACH000404	0	1	0	.	.	.	3	5	0.375	FAM104B_5UTR	1	0	1
REACH000417	5	3	0.625	3	4	0.428571	1	1	0.5	FAM104B_5UTR	8	7	15
REACH000435	6	1	0.857143	1	2	0.333333	.	.	.	FAM104B_5UTR	7	3	10
REACH000479	7	1	0.875	0	8	0	1	0	1	FAM104B_5UTR	8	8	16
REACH000482	5	5	0.5	8	2	0.8	1	0	1	FAM104B_5UTR	10	10	20
REACH000510	3	4	0.428571	2	2	0.5	.	.	.	FAM104B_5UTR	7	4	11
REACH000518	0	1	0	1	0	1	5	4	0.555556	FAM104B_5UTR	1	1	2
REACH000519	.	.	.	1	0	1	6	5	0.545455	FAM104B_5UTR	0	1	1
REACH000547	.	.	.	.	.	.	7	6	0.538462	FAM104B_5UTR	0	0	0
REACH000561	1	0	1	.	.	.	8	3	0.727273	FAM104B_5UTR	1	0	1
REACH000581	1	1	0.5	.	.	.	3	2	0.6	FAM104B_5UTR	2	0	2
REACH000220	.	.	.	3	2	0.6	.	.	.	AMER1_5UTR	0	5	5
REACH000234	0	1	0	0	1	0	2	1	0.666667	AMER1_5UTR	1	1	2
REACH000365	.	.	.	.	.	.	6	2	0.75	AMER1_5UTR	0	0	0
REACH000436_PB	4	1	0.8	0	1	0	2	0	1	AMER1_5UTR	5	1	6
REACH000451	.	.	.	.	.	.	7	6	0.538462	AMER1_5UTR	0	0	0
REACH000453	.	.	.	.	.	.	5	4	0.555556	AMER1_5UTR	0	0	0
REACH000616	0	2	0	7	1	0.875	1	0	1	AMER1_5UTR	2	8	10
REACH000628	2	1	0.666667	1	6	0.142857	.	.	.	AMER1_5UTR	3	7	10
REACH000672	3	1	0.75	1	0	1	2	1	0.666667	AMER1_5UTR	4	1	5
REACH000674	4	4	0.5	2	2	0.5	1	1	0.5	AMER1_5UTR	8	4	12
REACH000702	9	3	0.75	1	4	0.2	0	2	0	AMER1_5UTR	12	5	17
REACH000107	2	1	0.666667	2	4	0.333333	3	5	0.375	AMER1_5UTR	3	6	9
REACH000404	0	1	0	0	1	0	3	9	0.25	AMER1_5UTR	1	1	2
REACH000417	.	.	.	.	.	.	7	7	0.5	AMER1_5UTR	0	0	0
REACH000435	.	.	.	.	.	.	5	3	0.625	AMER1_5UTR	0	0	0
REACH000479	2	0	1	1	2	0.333333	9	3	0.75	AMER1_5UTR	2	3	5
REACH000482	2	1	0.666667	4	3	0.571429	2	5	0.285714	AMER1_5UTR	3	7	10
REACH000510	2	2	0.5	1	1	0.5	10	4	0.714286	AMER1_5UTR	4	2	6
REACH000518	.	.	.	.	.	.	5	2	0.714286	AMER1_5UTR	0	0	0
REACH000519	.	.	.	.	.	.	7	6	0.538462	AMER1_5UTR	0	0	0
REACH000547	2	3	0.4	1	0	1	5	2	0.714286	AMER1_5UTR	5	1	6
REACH000561	0	1	0	0	1	0	5	4	0.555556	AMER1_5UTR	1	1	2
REACH000581	.	.	.	.	.	.	11	8	0.578947	AMER1_5UTR	0	0	0
REACH000220	1	4	0.2	2	2	0.5	.	.	.	ZC3H12B_5UTR	5	4	9
REACH000234	2	1	0.666667	2	1	0.666667	0	2	0	ZC3H12B_5UTR	3	3	6
REACH000365	.	.	.	.	.	.	3	5	0.375	ZC3H12B_5UTR	0	0	0
REACH000436_PB	0	3	0	.	.	.	.	.	.	ZC3H12B_5UTR	3	0	3
REACH000451	1	1	0.5	3	0	1	0	1	0	ZC3H12B_5UTR	2	3	5
REACH000453	1	4	0.2	2	2	0.5	.	.	.	ZC3H12B_5UTR	5	4	9
REACH000616	.	.	.	.	.	.	7	5	0.583333	ZC3H12B_5UTR	0	0	0
REACH000628	2	0	1	0	3	0	.	.	.	ZC3H12B_5UTR	2	3	5
REACH000672	1	1	0.5	2	0	1	.	.	.	ZC3H12B_5UTR	2	2	4
REACH000674	0	5	0	2	1	0.666667	.	.	.	ZC3H12B_5UTR	5	3	8
REACH000702	0	1	0	2	0	1	0	3	0	ZC3H12B_5UTR	1	2	3
REACH000107	2	3	0.4	2	1	0.666667	0	1	0	ZC3H12B_5UTR	5	3	8
REACH000404	3	4	0.428571	2	1	0.666667	2	2	0.5	ZC3H12B_5UTR	7	3	10
REACH000417	2	2	0.5	.	.	.	6	5	0.545455	ZC3H12B_5UTR	4	0	4
REACH000435	0	1	0	0	1	0	5	5	0.5	ZC3H12B_5UTR	1	1	2
REACH000479	6	5	0.545455	1	10	0.0909091	3	4	0.428571	ZC3H12B_5UTR	11	11	22
REACH000482	.	.	.	.	.	.	13	11	0.541667	ZC3H12B_5UTR	0	0	0
REACH000510	1	4	0.2	2	0	1	1	1	0.5	ZC3H12B_5UTR	5	2	7
REACH000518	1	0	1	.	.	.	5	4	0.555556	ZC3H12B_5UTR	1	0	1
REACH000519	1	0	1	.	.	.	5	3	0.625	ZC3H12B_5UTR	1	0	1
REACH000547	1	3	0.25	.	.	.	0	3	0	ZC3H12B_5UTR	4	0	4
REACH000561	3	2	0.6	5	1	0.833333	1	1	0.5	ZC3H12B_5UTR	5	6	11
REACH000581	8	4	0.666667	0	2	0	.	.	.	ZC3H12B_5UTR	12	2	14
REACH000220	1	2	0.333333	1	1	0.5	.	.	.	EFNB1_5UTR	3	2	5
REACH000234	1	1	0.5	1	0	1	1	0	1	EFNB1_5UTR	2	1	3
REACH000365	.	.	.	.	.	.	6	8	0.428571	EFNB1_5UTR	0	0	0
REACH000436_PB	2	1	0.666667	1	2	0.333333	.	.	.	EFNB1_5UTR	3	3	6
REACH000451	1	2	0.333333	1	2	0.333333	.	.	.	EFNB1_5UTR	3	3	6
REACH000453	1	5	0.166667	4	5	0.444444	.	.	.	EFNB1_5UTR	6	9	15
REACH000616	3	2	0.6	3	0	1	.	.	.	EFNB1_5UTR	5	3	8
REACH000628	0	3	0	3	3	0.5	.	.	.	EFNB1_5UTR	3	6	9
REACH000672	.	.	.	1	0	1	2	0	1	EFNB1_5UTR	0	1	1
REACH000674	0	3	0	5	0	1	1	1	0.5	EFNB1_5UTR	3	5	8
REACH000702	5	3	0.625	3	6	0.333333	.	.	.	EFNB1_5UTR	8	9	17
REACH000107	3	1	0.75	0	3	0	0	2	0	EFNB1_5UTR	4	3	7
REACH000404	3	3	0.5	2	1	0.666667	1	0	1	EFNB1_5UTR	6	3	9
REACH000417	3	2	0.6	4	7	0.363636	.	.	.	EFNB1_5UTR	5	11	16
REACH000435	1	3	0.25	3	3	0.5	2	1	0.666667	EFNB1_5UTR	4	6	10
REACH000479	10	0	1	2	3	0.4	0	1	0	EFNB1_5UTR	10	5	15
REACH000482	10	2	0.833333	5	4	0.555556	1	1	0.5	EFNB1_5UTR	12	9	21
REACH000510	7	0	1	2	2	0.5	3	2	0.6	EFNB1_5UTR	7	4	11
REACH000518	2	2	0.5	1	0	1	3	2	0.6	EFNB1_5UTR	4	1	5
REACH000519	1	3	0.25	2	1	0.666667	3	3	0.5	EFNB1_5UTR	4	3	7
REACH000547	0	3	0	1	0	1	3	1	0.75	EFNB1_5UTR	3	1	4
REACH000561	4	2	0.666667	3	2	0.6	.	.	.	EFNB1_5UTR	6	5	11
REACH000581	6	2	0.75	2	4	0.333333	2	0	1	EFNB1_5UTR	8	6	14
REACH000220	0	2	0	2	1	0.666667	.	.	.	PJA1_5UTR	2	3	5
REACH000234	.	.	.	.	.	.	2	7	0.222222	PJA1_5UTR	0	0	0
REACH000365	0	1	0	4	1	0.8	0	2	0	PJA1_5UTR	1	5	6
REACH000436_PB	3	2	0.6	2	4	0.333333	.	.	.	PJA1_5UTR	5	6	11
REACH000451	4	2	0.666667	6	0	1	.	.	.	PJA1_5UTR	6	6	12
REACH000453	1	3	0.25	2	2	0.5	.	.	.	PJA1_5UTR	4	4	8
REACH000616	1	0	1	3	3	0.5	.	.	.	PJA1_5UTR	1	6	7
REACH000628	0	2	0	4	1	0.8	0	1	0	PJA1_5UTR	2	5	7
REACH000672	.	.	.	.	.	.	2	1	0.666667	PJA1_5UTR	0	0	0
REACH000674	.	.	.	.	.	.	3	7	0.3	PJA1_5UTR	0	0	0
REACH000702	2	1	0.666667	0	4	0	0	1	0	PJA1_5UTR	3	4	7
REACH000107	6	2	0.75	1	4	0.2	.	.	.	PJA1_5UTR	8	5	13
REACH000404	2	3	0.4	3	7	0.3	.	.	.	PJA1_5UTR	5	10	15
REACH000417	5	2	0.714286	2	3	0.4	1	0	1	PJA1_5UTR	7	5	12
REACH000435	1	2	0.333333	1	4	0.2	1	1	0.5	PJA1_5UTR	3	5	8
REACH000479	6	0	1	1	5	0.166667	.	.	.	PJA1_5UTR	6	6	12
REACH000482	3	5	0.375	4	2	0.666667	2	2	0.5	PJA1_5UTR	8	6	14
REACH000510	1	3	0.25	1	3	0.25	.	.	.	PJA1_5UTR	4	4	8
REACH000518	0	5	0	1	3	0.25	0	1	0	PJA1_5UTR	5	4	9
REACH000519	2	4	0.333333	3	3	0.5	.	.	.	PJA1_5UTR	6	6	12
REACH000547	2	5	0.285714	0	2	0	.	.	.	PJA1_5UTR	7	2	9
REACH000561	.	.	.	.	.	.	4	4	0.5	PJA1_5UTR	0	0	0
REACH000581	3	2	0.6	3	6	0.333333	0	1	0	PJA1_5UTR	5	9	14
REACH000220	1	0	1	0	2	0	1	2	0.333333	NALF2_5UTR	1	2	3
REACH000234	1	4	0.2	3	0	1	.	.	.	NALF2_5UTR	5	3	8
REACH000365	.	.	.	.	.	.	6	9	0.4	NALF2_5UTR	0	0	0
REACH000436_PB	4	0	1	1	0	1	.	.	.	NALF2_5UTR	4	1	5
REACH000451	0	1	0	.	.	.	1	4	0.2	NALF2_5UTR	1	0	1
REACH000453	1	0	1	.	.	.	4	7	0.363636	NALF2_5UTR	1	0	1
REACH000616	0	4	0	3	2	0.6	.	.	.	NALF2_5UTR	4	5	9
REACH000628	0	6	0	2	2	0.5	.	.	.	NALF2_5UTR	6	4	10
REACH000672	0	2	0	1	0	1	1	0	1	NALF2_5UTR	2	1	3
REACH000674	0	3	0	6	1	0.857143	.	.	.	NALF2_5UTR	3	7	10
REACH000702	1	5	0.166667	2	1	0.666667	0	2	0	NALF2_5UTR	6	3	9
REACH000107	.	.	.	3	1	0.75	7	3	0.7	NALF2_5UTR	0	4	4
REACH000404	4	3	0.571429	2	4	0.333333	0	5	0	NALF2_5UTR	7	6	13
REACH000417	3	4	0.428571	6	5	0.545455	.	.	.	NALF2_5UTR	7	11	18
REACH000435	.	.	.	.	.	.	5	11	0.3125	NALF2_5UTR	0	0	0
REACH000479	2	0	1	0	7	0	6	11	0.352941	NALF2_5UTR	2	7	9
REACH000482	4	9	0.307692	8	6	0.571429	0	1	0	NALF2_5UTR	13	14	27
REACH000510	1	1	0.5	1	1	0.5	6	3	0.666667	NALF2_5UTR	2	2	4
REACH000518	1	1	0.5	1	0	1	10	3	0.769231	NALF2_5UTR	2	1	3
REACH000519	.	.	.	1	0	1	10	6	0.625	NALF2_5UTR	0	1	1
REACH000547	0	1	0	0	1	0	6	9	0.4	NALF2_5UTR	1	1	2
REACH000561	.	.	.	.	.	.	2	9	0.181818	NALF2_5UTR	0	0	0
REACH000581	0	1	0	2	0	1	7	8	0.466667	NALF2_5UTR	1	2	3
REACH000220	.	.	.	1	2	0.333333	.	.	.	EDA_5UTR	0	3	3
REACH000234	0	3	0	1	3	0.25	2	1	0.666667	EDA_5UTR	3	4	7
REACH000365	1	1	0.5	6	0	1	.	.	.	EDA_5UTR	2	6	8
REACH000436_PB	3	5	0.375	0	4	0	.	.	.	EDA_5UTR	8	4	12
REACH000451	.	.	.	.	.	.	4	5	0.444444	EDA_5UTR	0	0	0
REACH000453	1	1	0.5	0	2	0	.	.	.	EDA_5UTR	2	2	4
REACH000616	3	7	0.3	2	1	0.666667	.	.	.	EDA_5UTR	10	3	13
REACH000628	.	.	.	1	3	0.25	.	.	.	EDA_5UTR	0	4	4
REACH000672	.	.	.	.	.	.	1	1	0.5	EDA_5UTR	0	0	0
REACH000674	.	.	.	.	.	.	5	5	0.5	EDA_5UTR	0	0	0
REACH000702	.	.	.	.	.	.	2	3	0.4	EDA_5UTR	0	0	0
REACH000107	3	1	0.75	3	3	0.5	.	.	.	EDA_5UTR	4	6	10
REACH000404	2	3	0.4	3	0	1	1	1	0.5	EDA_5UTR	5	3	8
REACH000417	1	0	1	1	7	0.125	1	0	1	EDA_5UTR	1	8	9
REACH000435	2	1	0.666667	1	2	0.333333	1	2	0.333333	EDA_5UTR	3	3	6
REACH000479	.	.	.	.	.	.	11	8	0.578947	EDA_5UTR	0	0	0
REACH000482	7	5	0.583333	10	4	0.714286	.	.	.	EDA_5UTR	12	14	26
REACH000510	0	1	0	.	.	.	2	4	0.333333	EDA_5UTR	1	0	1
REACH000518	3	3	0.5	3	3	0.5	1	1	0.5	EDA_5UTR	6	6	12
REACH000519	2	2	0.5	2	2	0.5	1	1	0.5	EDA_5UTR	4	4	8
REACH000547	2	1	0.666667	0	1	0	1	2	0.333333	EDA_5UTR	3	1	4
REACH000561	.	.	.	.	.	.	3	6	0.333333	EDA_5UTR	0	0	0
REACH000581	.	.	.	.	.	.	5	6	0.454545	EDA_5UTR	0	0	0
REACH000220	2	1	0.666667	2	1	0.666667	.	.	.	PDZD11_5UTR	3	3	6
REACH000234	1	7	0.125	0	2	0	.	.	.	PDZD11_5UTR	8	2	10
REACH000365	0	1	0	1	0	1	2	5	0.285714	PDZD11_5UTR	1	1	2
REACH000436_PB	.	.	.	.	.	.	1	4	0.2	PDZD11_5UTR	0	0	0
REACH000451	3	2	0.6	0	3	0	.	.	.	PDZD11_5UTR	5	3	8
REACH000453	1	0	1	0	1	0	4	1	0.8	PDZD11_5UTR	1	1	2
REACH000616	.	.	.	.	.	.	1	10	0.0909091	PDZD11_5UTR	0	0	0
REACH000628	3	0	1	1	3	0.25	0	1	0	PDZD11_5UTR	3	4	7
REACH000672	.	.	.	.	.	.	6	4	0.6	PDZD11_5UTR	0	0	0
REACH000674	.	.	.	.	.	.	5	6	0.454545	PDZD11_5UTR	0	0	0
REACH000702	0	2	0	3	1	0.75	1	1	0.5	PDZD11_5UTR	2	4	6
REACH000107	1	0	1	0	3	0	6	6	0.5	PDZD11_5UTR	1	3	4
REACH000404	0	3	0	5	0	1	.	.	.	PDZD11_5UTR	3	5	8
REACH000417	0	5	0	2	1	0.666667	0	5	0	PDZD11_5UTR	5	3	8
REACH000435	3	1	0.75	.	.	.	9	6	0.6	PDZD11_5UTR	4	0	4
REACH000479	.	.	.	.	.	.	9	8	0.529412	PDZD11_5UTR	0	0	0
REACH000482	2	2	0.5	7	1	0.875	2	0	1	PDZD11_5UTR	4	8	12
REACH000510	.	.	.	.	.	.	3	5	0.375	PDZD11_5UTR	0	0	0
REACH000518	2	1	0.666667	1	2	0.333333	0	4	0	PDZD11_5UTR	3	3	6
REACH000519	1	1	0.5	.	.	.	2	3	0.4	PDZD11_5UTR	2	0	2
REACH000547	0	2	0	3	0	1	2	4	0.333333	PDZD11_5UTR	2	3	5
REACH000561	1	0	1	0	1	0	0	6	0	PDZD11_5UTR	1	1	2
REACH000581	3	4	0.428571	1	2	0.333333	4	5	0.444444	PDZD11_5UTR	7	3	10
REACH000220	3	1	0.75	0	3	0	.	.	.	DLG3_5UTR	4	3	7
REACH000234	0	2	0	1	1	0.5	.	.	.	DLG3_5UTR	2	2	4
REACH000365	2	1	0.666667	0	3	0	1	1	0.5	DLG3_5UTR	3	3	6
REACH000436_PB	1	2	0.333333	1	0	1	3	1	0.75	DLG3_5UTR	3	1	4
REACH000451	0	1	0	5	0	1	1	3	0.25	DLG3_5UTR	1	5	6
REACH000453	.	.	.	.	.	.	3	6	0.333333	DLG3_5UTR	0	0	0
REACH000616	4	2	0.666667	3	1	0.75	.	.	.	DLG3_5UTR	6	4	10
REACH000628	3	2	0.6	1	3	0.25	.	.	.	DLG3_5UTR	5	4	9
REACH000672	2	0	1	4	1	0.8	0	3	0	DLG3_5UTR	2	5	7
REACH000674	3	1	0.75	3	2	0.6	.	.	.	DLG3_5UTR	4	5	9
REACH000702	0	6	0	3	2	0.6	0	2	0	DLG3_5UTR	6	5	11
REACH000107	3	3	0.5	.	.	.	1	1	0.5	DLG3_5UTR	6	0	6
REACH000404	1	1	0.5	3	3	0.5	1	2	0.333333	DLG3_5UTR	2	6	8
REACH000417	3	6	0.333333	1	4	0.2	1	1	0.5	DLG3_5UTR	9	5	14
REACH000435	0	1	0	6	1	0.857143	3	4	0.428571	DLG3_5UTR	1	7	8
REACH000479	7	0	1	2	4	0.333333	.	.	.	DLG3_5UTR	7	6	13
REACH000482	5	9	0.357143	8	4	0.666667	0	2	0	DLG3_5UTR	14	12	26
REACH000510	3	0	1	.	.	.	3	2	0.6	DLG3_5UTR	3	0	3
REACH000518	0	2	0	3	3	0.5	0	2	0	DLG3_5UTR	2	6	8
REACH000519	1	2	0.333333	4	3	0.571429	.	.	.	DLG3_5UTR	3	7	10
REACH000547	2	5	0.285714	1	1	0.5	1	1	0.5	DLG3_5UTR	7	2	9
REACH000561	1	1	0.5	1	3	0.25	3	1	0.75	DLG3_5UTR	2	4	6
REACH000581	6	1	0.857143	3	2	0.6	0	1	0	DLG3_5UTR	7	5	12
REACH000220	2	3	0.4	1	1	0.5	.	.	.	MED12_5UTR	5	2	7
REACH000234	1	2	0.333333	1	1	0.5	.	.	.	MED12_5UTR	3	2	5
REACH000365	0	6	0	2	1	0.666667	2	0	1	MED12_5UTR	6	3	9
REACH000436_PB	0	2	0	2	3	0.4	.	.	.	MED12_5UTR	2	5	7
REACH000451	3	2	0.6	2	1	0.666667	.	.	.	MED12_5UTR	5	3	8
REACH000453	0	3	0	3	2	0.6	.	.	.	MED12_5UTR	3	5	8
REACH000616	1	2	0.333333	1	3	0.25	.	.	.	MED12_5UTR	3	4	7
REACH000628	.	.	.	.	.	.	2	8	0.2	MED12_5UTR	0	0	0
REACH000672	.	.	.	.	.	.	3	5	0.375	MED12_5UTR	0	0	0
REACH000674	.	.	.	.	.	.	4	11	0.266667	MED12_5UTR	0	0	0
REACH000702	2	3	0.4	4	5	0.444444	.	.	.	MED12_5UTR	5	9	14
REACH000107	3	2	0.6	3	4	0.428571	.	.	.	MED12_5UTR	5	7	12
REACH000404	1	8	0.111111	3	3	0.5	.	.	.	MED12_5UTR	9	6	15
REACH000417	3	2	0.6	10	3	0.769231	0	3	0	MED12_5UTR	5	13	18
REACH000435	.	.	.	0	1	0	6	4	0.6	MED12_5UTR	0	1	1
REACH000479	.	.	.	1	0	1	8	6	0.571429	MED12_5UTR	0	1	1
REACH000482	2	7	0.222222	5	3	0.625	.	.	.	MED12_5UTR	9	8	17
REACH000510	3	2	0.6	1	4	0.2	5	7	0.416667	MED12_5UTR	5	5	10
REACH000518	.	.	.	.	.	.	7	6	0.538462	MED12_5UTR	0	0	0
REACH000519	.	.	.	.	.	.	3	5	0.375	MED12_5UTR	0	0	0
REACH000547	0	1	0	0	2	0	1	4	0.2	MED12_5UTR	1	2	3
REACH000561	2	5	0.285714	1	1	0.5	1	5	0.166667	MED12_5UTR	7	2	9
REACH000581	7	3	0.7	2	5	0.285714	.	.	.	MED12_5UTR	10	7	17
REACH000220	1	1	0.5	1	0	1	.	.	.	NLGN3_5UTR	2	1	3
REACH000234	1	5	0.166667	0	6	0	.	.	.	NLGN3_5UTR	6	6	12
REACH000365	.	.	.	.	.	.	4	7	0.363636	NLGN3_5UTR	0	0	0
REACH000436_PB	1	0	1	2	2	0.5	.	.	.	NLGN3_5UTR	1	4	5
REACH000451	0	1	0	5	1	0.833333	.	.	.	NLGN3_5UTR	1	6	7
REACH000453	0	1	0	2	2	0.5	.	.	.	NLGN3_5UTR	1	4	5
REACH000616	2	3	0.4	0	7	0	.	.	.	NLGN3_5UTR	5	7	12
REACH000628	.	.	.	.	.	.	5	2	0.714286	NLGN3_5UTR	0	0	0
REACH000672	0	1	0	1	0	1	1	2	0.333333	NLGN3_5UTR	1	1	2
REACH000674	0	2	0	2	2	0.5	0	2	0	NLGN3_5UTR	2	4	6
REACH000702	0	5	0	3	8	0.272727	.	.	.	NLGN3_5UTR	5	11	16
REACH000107	3	1	0.75	3	0	1	.	.	.	NLGN3_5UTR	4	3	7
REACH000404	2	1	0.666667	2	3	0.4	.	.	.	NLGN3_5UTR	3	5	8
REACH000417	1	1	0.5	2	3	0.4	5	4	0.555556	NLGN3_5UTR	2	5	7
REACH000435	0	1	0	1	0	1	3	8	0.272727	NLGN3_5UTR	1	1	2
REACH000479	.	.	.	.	.	.	9	9	0.5	NLGN3_5UTR	0	0	0
REACH000482	5	3	0.625	5	1	0.833333	.	.	.	NLGN3_5UTR	8	6	14
REACH000510	.	.	.	.	.	.	5	4	0.555556	NLGN3_5UTR	0	0	0
REACH000518	.	.	.	.	.	.	8	2	0.8	NLGN3_5UTR	0	0	0
REACH000519	.	.	.	.	.	.	7	6	0.538462	NLGN3_5UTR	0	0	0
REACH000547	1	0	1	.	.	.	3	2	0.6	NLGN3_5UTR	1	0	1
REACH000561	.	.	.	.	.	.	4	6	0.4	NLGN3_5UTR	0	0	0
REACH000581	6	6	0.5	6	2	0.75	.	.	.	NLGN3_5UTR	12	8	20
REACH000220	.	.	.	.	.	.	0	2	0	NHSL2_5UTR	0	0	0
REACH000234	.	.	.	.	.	.	3	1	0.75	NHSL2_5UTR	0	0	0
REACH000365	.	.	.	.	.	.	6	4	0.6	NHSL2_5UTR	0	0	0
REACH000436_PB	3	2	0.6	2	1	0.666667	.	.	.	NHSL2_5UTR	5	3	8
REACH000451	1	4	0.2	1	1	0.5	.	.	.	NHSL2_5UTR	5	2	7
REACH000453	2	3	0.4	2	4	0.333333	.	.	.	NHSL2_5UTR	5	6	11
REACH000616	.	.	.	.	.	.	0	3	0	NHSL2_5UTR	0	0	0
REACH000628	4	0	1	1	3	0.25	.	.	.	NHSL2_5UTR	4	4	8
REACH000672	0	1	0	2	1	0.666667	.	.	.	NHSL2_5UTR	1	3	4
REACH000674	1	3	0.25	3	1	0.75	1	0	1	NHSL2_5UTR	4	4	8
REACH000702	0	4	0	2	2	0.5	.	.	.	NHSL2_5UTR	4	4	8
REACH000107	1	2	0.333333	0	1	0	2	2	0.5	NHSL2_5UTR	3	1	4
REACH000404	1	0	1	.	.	.	3	3	0.5	NHSL2_5UTR	1	0	1
REACH000417	1	1	0.5	0	2	0	3	2	0.6	NHSL2_5UTR	2	2	4
REACH000435	1	1	0.5	2	2	0.5	3	4	0.428571	NHSL2_5UTR	2	4	6
REACH000479	4	1	0.8	0	4	0	0	1	0	NHSL2_5UTR	5	4	9
REACH000482	4	8	0.333333	3	2	0.6	1	2	0.333333	NHSL2_5UTR	12	5	17
REACH000510	3	3	0.5	1	9	0.1	.	.	.	NHSL2_5UTR	6	10	16
REACH000518	.	.	.	.	.	.	6	7	0.461538	NHSL2_5UTR	0	0	0
REACH000519	.	.	.	.	.	.	4	6	0.4	NHSL2_5UTR	0	0	0
REACH000547	0	1	0	4	2	0.666667	.	.	.	NHSL2_5UTR	1	6	7
REACH000561	1	1	0.5	.	.	.	6	4	0.6	NHSL2_5UTR	2	0	2
REACH000581	5	6	0.454545	4	1	0.8	2	1	0.666667	NHSL2_5UTR	11	5	16
REACH000220	.	.	.	1	1	0.5	0	2	0	RTL5_5UTR	0	2	2
REACH000234	.	.	.	.	.	.	2	2	0.5	RTL5_5UTR	0	0	0
REACH000365	1	3	0.25	1	2	0.333333	.	.	.	RTL5_5UTR	4	3	7
REACH000436_PB	3	0	1	0	5	0	.	.	.	RTL5_5UTR	3	5	8
REACH000451	.	.	.	1	0	1	2	1	0.666667	RTL5_5UTR	0	1	1
REACH000453	.	.	.	.	.	.	8	9	0.470588	RTL5_5UTR	0	0	0
REACH000616	1	4	0.2	1	3	0.25	.	.	.	RTL5_5UTR	5	4	9
REACH000628	2	0	1	0	2	0	.	.	.	RTL5_5UTR	2	2	4
REACH000672	.	.	.	1	0	1	1	6	0.142857	RTL5_5UTR	0	1	1
REACH000674	.	.	.	.	.	.	4	4	0.5	RTL5_5UTR	0	0	0
REACH000702	1	5	0.166667	5	2	0.714286	.	.	.	RTL5_5UTR	6	7	13
REACH000107	0	6	0	1	4	0.2	0	5	0	RTL5_5UTR	6	5	11
REACH000404	3	5	0.375	5	3	0.625	1	0	1	RTL5_5UTR	8	8	16
REACH000417	1	0	1	.	.	.	1	11	0.0833333	RTL5_5UTR	1	0	1
REACH000435	0	1	0	0	1	0	1	4	0.2	RTL5_5UTR	1	1	2
REACH000479	7	6	0.538462	0	9	0	.	.	.	RTL5_5UTR	13	9	22
REACH000482	0	1	0	.	.	.	6	15	0.285714	RTL5_5UTR	1	0	1
REACH000510	.	.	.	.	.	.	3	7	0.3	RTL5_5UTR	0	0	0
REACH000518	2	0	1	0	1	0	0	4	0	RTL5_5UTR	2	1	3
REACH000519	2	1	0.666667	0	2	0	1	0	1	RTL5_5UTR	3	2	5
REACH000547	0	2	0	0	1	0	6	5	0.545455	RTL5_5UTR	2	1	3
REACH000561	1	6	0.142857	2	5	0.285714	.	.	.	RTL5_5UTR	7	7	14
REACH000581	0	2	0	3	1	0.75	1	4	0.2	RTL5_5UTR	2	4	6
REACH000220	.	.	.	.	.	.	0	4	0	CITED1_5UTR	0	0	0
REACH000234	.	.	.	.	.	.	0	7	0	CITED1_5UTR	0	0	0
REACH000365	0	3	0	0	3	0	1	4	0.2	CITED1_5UTR	3	3	6
REACH000436_PB	0	2	0	1	2	0.333333	.	.	.	CITED1_5UTR	2	3	5
REACH000451	0	1	0	1	0	1	1	8	0.111111	CITED1_5UTR	1	1	2
REACH000453	0	5	0	0	4	0	0	3	0	CITED1_5UTR	5	4	9
REACH000616	0	9	0	0	4	0	.	.	.	CITED1_5UTR	9	4	13
REACH000628	.	.	.	.	.	.	0	2	0	CITED1_5UTR	0	0	0
REACH000672	0	1	0	0	1	0	0	8	0	CITED1_5UTR	1	1	2
REACH000674	.	.	.	.	.	.	0	10	0	CITED1_5UTR	0	0	0
REACH000702	0	1	0	.	.	.	1	9	0.1	CITED1_5UTR	1	0	1
REACH000107	1	3	0.25	0	4	0	.	.	.	CITED1_5UTR	4	4	8
REACH000404	0	2	0	0	2	0	0	1	0	CITED1_5UTR	2	2	4
REACH000417	0	3	0	0	1	0	2	8	0.2	CITED1_5UTR	3	1	4
REACH000435	.	.	.	.	.	.	2	20	0.0909091	CITED1_5UTR	0	0	0
REACH000479	2	11	0.153846	0	10	0	.	.	.	CITED1_5UTR	13	10	23
REACH000482	.	.	.	.	.	.	3	18	0.142857	CITED1_5UTR	0	0	0
REACH000510	.	.	.	.	.	.	0	6	0	CITED1_5UTR	0	0	0
REACH000518	1	4	0.2	0	3	0	.	.	.	CITED1_5UTR	5	3	8
REACH000519	0	2	0	0	2	0	.	.	.	CITED1_5UTR	2	2	4
REACH000547	.	.	.	.	.	.	0	2	0	CITED1_5UTR	0	0	0
REACH000561	0	6	0	2	5	0.285714	1	1	0.5	CITED1_5UTR	6	7	13
REACH000581	0	1	0	.	.	.	0	16	0	CITED1_5UTR	1	0	1
REACH000220	.	.	.	.	.	.	0	4	0	NAP1L2_5UTR	0	0	0
REACH000234	1	1	0.5	3	4	0.428571	.	.	.	NAP1L2_5UTR	2	7	9
REACH000365	.	.	.	.	.	.	4	2	0.666667	NAP1L2_5UTR	0	0	0
REACH000436_PB	1	2	0.333333	0	3	0	.	.	.	NAP1L2_5UTR	3	3	6
REACH000451	5	1	0.833333	0	3	0	.	.	.	NAP1L2_5UTR	6	3	9
REACH000453	4	1	0.8	0	4	0	0	1	0	NAP1L2_5UTR	5	4	9
REACH000616	0	3	0	5	1	0.833333	.	.	.	NAP1L2_5UTR	3	6	9
REACH000628	.	.	.	2	0	1	1	0	1	NAP1L2_5UTR	0	2	2
REACH000672	.	.	.	0	1	0	3	0	1	NAP1L2_5UTR	0	1	1
REACH000674	1	1	0.5	.	.	.	1	0	1	NAP1L2_5UTR	2	0	2
REACH000702	.	.	.	0	1	0	1	2	0.333333	NAP1L2_5UTR	0	1	1
REACH000107	.	.	.	1	1	0.5	5	6	0.454545	NAP1L2_5UTR	0	2	2
REACH000404	1	3	0.25	5	2	0.714286	.	.	.	NAP1L2_5UTR	4	7	11
REACH000417	1	0	1	.	.	.	7	7	0.5	NAP1L2_5UTR	1	0	1
REACH000435	0	2	0	1	1	0.5	9	7	0.5625	NAP1L2_5UTR	2	2	4
REACH000479	8	2	0.8	0	5	0	1	1	0.5	NAP1L2_5UTR	10	5	15
REACH000482	2	1	0.666667	2	1	0.666667	6	4	0.6	NAP1L2_5UTR	3	3	6
REACH000510	2	0	1	2	0	1	.	.	.	NAP1L2_5UTR	2	2	4
REACH000518	3	0	1	3	3	0.5	1	1	0.5	NAP1L2_5UTR	3	6	9
REACH000519	4	1	0.8	1	2	0.333333	0	3	0	NAP1L2_5UTR	5	3	8
REACH000547	.	.	.	.	.	.	9	7	0.5625	NAP1L2_5UTR	0	0	0
REACH000561	.	.	.	0	1	0	1	2	0.333333	NAP1L2_5UTR	0	1	1
REACH000581	1	3	0.25	4	7	0.363636	3	1	0.75	NAP1L2_5UTR	4	11	15
REACH000220	0	2	0	.	.	.	2	1	0.666667	CDX4_5UTR	2	0	2
REACH000234	1	1	0.5	0	2	0	0	1	0	CDX4_5UTR	2	2	4
REACH000365	.	.	.	.	.	.	2	2	0.5	CDX4_5UTR	0	0	0
REACH000436_PB	.	.	.	.	.	.	3	4	0.428571	CDX4_5UTR	0	0	0
REACH000451	.	.	.	.	.	.	4	3	0.571429	CDX4_5UTR	0	0	0
REACH000453	1	1	0.5	.	.	.	5	0	1	CDX4_5UTR	2	0	2
REACH000616	1	3	0.25	2	4	0.333333	.	.	.	CDX4_5UTR	4	6	10
REACH000628	2	1	0.666667	1	2	0.333333	2	1	0.666667	CDX4_5UTR	3	3	6
REACH000672	.	.	.	.	.	.	5	2	0.714286	CDX4_5UTR	0	0	0
REACH000674	0	1	0	1	1	0.5	4	7	0.363636	CDX4_5UTR	1	2	3
REACH000702	1	0	1	0	2	0	3	4	0.428571	CDX4_5UTR	1	2	3
REACH000107	2	6	0.25	6	1	0.857143	1	0	1	CDX4_5UTR	8	7	15
REACH000404	1	1	0.5	2	1	0.666667	1	2	0.333333	CDX4_5UTR	2	3	5
REACH000417	1	2	0.333333	1	2	0.333333	3	4	0.428571	CDX4_5UTR	3	3	6
REACH000435	.	.	.	.	.	.	3	5	0.375	CDX4_5UTR	0	0	0
REACH000479	9	0	1	2	7	0.222222	1	2	0.333333	CDX4_5UTR	9	9	18
REACH000482	5	1	0.833333	4	9	0.307692	0	2	0	CDX4_5UTR	6	13	19
REACH000510	1	0	1	0	1	0	9	3	0.75	CDX4_5UTR	1	1	2
REACH000518	4	2	0.666667	2	3	0.4	2	2	0.5	CDX4_5UTR	6	5	11
REACH000519	4	3	0.571429	3	2	0.6	3	1	0.75	CDX4_5UTR	7	5	12
REACH000547	1	3	0.25	7	1	0.875	4	0	1	CDX4_5UTR	4	8	12
REACH000561	.	.	.	.	.	.	4	3	0.571429	CDX4_5UTR	0	0	0
REACH000581	2	3	0.4	9	1	0.9	.	.	.	CDX4_5UTR	5	10	15
REACH000220	0	1	0	.	.	.	.	.	.	SLC16A2_5UTR	1	0	1
REACH000234	0	3	0	3	5	0.375	.	.	.	SLC16A2_5UTR	3	8	11
REACH000365	.	.	.	.	.	.	4	2	0.666667	SLC16A2_5UTR	0	0	0
REACH000436_PB	.	.	.	.	.	.	2	5	0.285714	SLC16A2_5UTR	0	0	0
REACH000451	1	3	0.25	.	.	.	5	2	0.714286	SLC16A2_5UTR	4	0	4
REACH000453	2	0	1	4	2	0.666667	.	.	.	SLC16A2_5UTR	2	6	8
REACH000616	.	.	.	1	3	0.25	5	3	0.625	SLC16A2_5UTR	0	4	4
REACH000628	2	0	1	0	1	0	.	.	.	SLC16A2_5UTR	2	1	3
REACH000672	1	0	1	.	.	.	1	2	0.333333	SLC16A2_5UTR	1	0	1
REACH000674	0	1	0	1	0	1	4	2	0.666667	SLC16A2_5UTR	1	1	2
REACH000702	.	.	.	2	1	0.666667	7	3	0.7	SLC16A2_5UTR	0	3	3
REACH000107	8	0	1	4	2	0.666667	1	0	1	SLC16A2_5UTR	8	6	14
REACH000404	0	4	0	1	1	0.5	1	0	1	SLC16A2_5UTR	4	2	6
REACH000417	.	.	.	0	2	0	9	3	0.75	SLC16A2_5UTR	0	2	2
REACH000435	.	.	.	0	1	0	6	6	0.5	SLC16A2_5UTR	0	1	1
REACH000479	.	.	.	1	3	0.25	9	6	0.6	SLC16A2_5UTR	0	4	4
REACH000482	2	2	0.5	5	1	0.833333	7	4	0.636364	SLC16A2_5UTR	4	6	10
REACH000510	4	8	0.333333	5	6	0.454545	.	.	.	SLC16A2_5UTR	12	11	23
REACH000518	0	1	0	1	3	0.25	3	4	0.428571	SLC16A2_5UTR	1	4	5
REACH000519	3	0	1	1	1	0.5	2	4	0.333333	SLC16A2_5UTR	3	2	5
REACH000547	7	8	0.466667	5	5	0.5	1	1	0.5	SLC16A2_5UTR	15	10	25
REACH000561	.	.	.	1	0	1	8	10	0.444444	SLC16A2_5UTR	0	1	1
REACH000581	6	3	0.666667	2	7	0.222222	1	0	1	SLC16A2_5UTR	9	9	18
REACH000220	1	3	0.25	1	0	1	.	.	.	MAGT1_5UTR	4	1	5
REACH000234	0	1	0	1	2	0.333333	0	1	0	MAGT1_5UTR	1	3	4
REACH000365	0	1	0	1	1	0.5	1	1	0.5	MAGT1_5UTR	1	2	3
REACH000436_PB	3	0	1	2	5	0.285714	.	.	.	MAGT1_5UTR	3	7	10
REACH000451	.	.	.	5	0	1	0	1	0	MAGT1_5UTR	0	5	5
REACH000453	3	5	0.375	1	2	0.333333	.	.	.	MAGT1_5UTR	8	3	11
REACH000616	4	3	0.571429	5	3	0.625	.	.	.	MAGT1_5UTR	7	8	15
REACH000628	.	.	.	3	3	0.5	1	2	0.333333	MAGT1_5UTR	0	6	6
REACH000672	0	2	0	3	1	0.75	.	.	.	MAGT1_5UTR	2	4	6
REACH000674	0	5	0	3	4	0.428571	.	.	.	MAGT1_5UTR	5	7	12
REACH000702	.	.	.	.	.	.	2	7	0.222222	MAGT1_5UTR	0	0	0
REACH000107	1	0	1	3	3	0.5	3	0	1	MAGT1_5UTR	1	6	7
REACH000404	.	.	.	4	3	0.571429	1	2	0.333333	MAGT1_5UTR	0	7	7
REACH000417	0	1	0	0	1	0	1	6	0.142857	MAGT1_5UTR	1	1	2
REACH000435	2	0	1	1	0	1	2	5	0.285714	MAGT1_5UTR	2	1	3
REACH000479	1	1	0.5	0	1	0	4	4	0.5	MAGT1_5UTR	2	1	3
REACH000482	2	3	0.4	3	1	0.75	4	7	0.363636	MAGT1_5UTR	5	4	9
REACH000510	2	1	0.666667	.	.	.	3	2	0.6	MAGT1_5UTR	3	0	3
REACH000518	0	5	0	1	1	0.5	3	6	0.333333	MAGT1_5UTR	5	2	7
REACH000519	1	3	0.25	2	1	0.666667	8	2	0.8	MAGT1_5UTR	4	3	7
REACH000547	.	.	.	.	.	.	8	3	0.727273	MAGT1_5UTR	0	0	0
REACH000561	2	2	0.5	3	2	0.6	2	0	1	MAGT1_5UTR	4	5	9
REACH000581	4	7	0.363636	3	5	0.375	4	2	0.666667	MAGT1_5UTR	11	8	19
REACH000220	1	3	0.25	1	1	0.5	0	1	0	COX7B_5UTR	4	2	6
REACH000234	0	1	0	1	1	0.5	0	3	0	COX7B_5UTR	1	2	3
REACH000365	4	1	0.8	1	3	0.25	0	1	0	COX7B_5UTR	5	4	9
REACH000436_PB	3	0	1	1	4	0.2	.	.	.	COX7B_5UTR	3	5	8
REACH000451	0	1	0	5	1	0.833333	2	2	0.5	COX7B_5UTR	1	6	7
REACH000453	5	6	0.454545	0	2	0	.	.	.	COX7B_5UTR	11	2	13
REACH000616	6	3	0.666667	4	3	0.571429	.	.	.	COX7B_5UTR	9	7	16
REACH000628	.	.	.	2	0	1	4	3	0.571429	COX7B_5UTR	0	2	2
REACH000672	1	2	0.333333	3	1	0.75	.	.	.	COX7B_5UTR	3	4	7
REACH000674	0	2	0	2	2	0.5	.	.	.	COX7B_5UTR	2	4	6
REACH000702	2	2	0.5	.	.	.	3	6	0.333333	COX7B_5UTR	4	0	4
REACH000107	1	0	1	4	3	0.571429	2	0	1	COX7B_5UTR	1	7	8
REACH000404	.	.	.	6	4	0.6	1	2	0.333333	COX7B_5UTR	0	10	10
REACH000417	.	.	.	.	.	.	2	6	0.25	COX7B_5UTR	0	0	0
REACH000435	3	0	1	3	3	0.5	1	2	0.333333	COX7B_5UTR	3	6	9
REACH000479	2	2	0.5	1	2	0.333333	7	9	0.4375	COX7B_5UTR	4	3	7
REACH000482	.	.	.	2	0	1	10	11	0.47619	COX7B_5UTR	0	2	2
REACH000510	2	1	0.666667	1	2	0.333333	2	4	0.333333	COX7B_5UTR	3	3	6
REACH000518	0	1	0	.	.	.	4	3	0.571429	COX7B_5UTR	1	0	1
REACH000519	0	3	0	2	2	0.5	9	5	0.642857	COX7B_5UTR	3	4	7
REACH000547	.	.	.	.	.	.	6	6	0.5	COX7B_5UTR	0	0	0
REACH000561	1	2	0.333333	.	.	.	1	2	0.333333	COX7B_5UTR	3	0	3
REACH000581	4	3	0.571429	2	4	0.333333	3	2	0.6	COX7B_5UTR	7	6	13
REACH000220	1	0	1	0	2	0	.	.	.	ITM2A_5UTR	1	2	3
REACH000234	.	.	.	.	.	.	1	6	0.142857	ITM2A_5UTR	0	0	0
REACH000365	1	2	0.333333	1	0	1	2	3	0.4	ITM2A_5UTR	3	1	4
REACH000436_PB	0	3	0	0	3	0	.	.	.	ITM2A_5UTR	3	3	6
REACH000451	.	.	.	0	1	0	1	1	0.5	ITM2A_5UTR	0	1	1
REACH000453	3	4	0.428571	1	2	0.333333	0	1	0	ITM2A_5UTR	7	3	10
REACH000616	1	4	0.2	1	2	0.333333	0	3	0	ITM2A_5UTR	5	3	8
REACH000628	.	.	.	3	2	0.6	1	0	1	ITM2A_5UTR	0	5	5
REACH000672	0	3	0	1	2	0.333333	.	.	.	ITM2A_5UTR	3	3	6
REACH000674	1	4	0.2	2	2	0.5	1	0	1	ITM2A_5UTR	5	4	9
REACH000702	.	.	.	.	.	.	4	4	0.5	ITM2A_5UTR	0	0	0
REACH000107	1	3	0.25	3	6	0.333333	.	.	.	ITM2A_5UTR	4	9	13
REACH000404	0	1	0	3	4	0.428571	1	2	0.333333	ITM2A_5UTR	1	7	8
REACH000417	2	6	0.25	3	8	0.272727	0	1	0	ITM2A_5UTR	8	11	19
REACH000435	2	2	0.5	0	2	0	0	5	0	ITM2A_5UTR	4	2	6
REACH000479	4	4	0.5	0	8	0	1	2	0.333333	ITM2A_5UTR	8	8	16
REACH000482	4	4	0.5	4	1	0.8	2	4	0.333333	ITM2A_5UTR	8	5	13
REACH000510	0	3	0	1	3	0.25	0	1	0	ITM2A_5UTR	3	4	7
REACH000518	3	0	1	0	10	0	0	2	0	ITM2A_5UTR	3	10	13
REACH000519	1	4	0.2	2	1	0.666667	1	1	0.5	ITM2A_5UTR	5	3	8
REACH000547	2	1	0.666667	1	0	1	3	4	0.428571	ITM2A_5UTR	3	1	4
REACH000561	.	.	.	.	.	.	3	2	0.6	ITM2A_5UTR	0	0	0
REACH000581	2	3	0.4	0	1	0	0	1	0	ITM2A_5UTR	5	1	6
REACH000220	1	2	0.333333	2	3	0.4	.	.	.	APOOL_5UTR	3	5	8
REACH000234	.	.	.	.	.	.	3	7	0.3	APOOL_5UTR	0	0	0
REACH000365	.	.	.	.	.	.	3	6	0.333333	APOOL_5UTR	0	0	0
REACH000436_PB	2	1	0.666667	.	.	.	1	4	0.2	APOOL_5UTR	3	0	3
REACH000451	1	0	1	1	3	0.25	.	.	.	APOOL_5UTR	1	4	5
REACH000453	.	.	.	.	.	.	9	2	0.818182	APOOL_5UTR	0	0	0
REACH000616	1	0	1	0	2	0	.	.	.	APOOL_5UTR	1	2	3
REACH000628	3	1	0.75	2	0	1	.	.	.	APOOL_5UTR	4	2	6
REACH000672	.	.	.	.	.	.	1	1	0.5	APOOL_5UTR	0	0	0
REACH000674	.	.	.	.	.	.	5	3	0.625	APOOL_5UTR	0	0	0
REACH000702	0	1	0	2	0	1	3	8	0.272727	APOOL_5UTR	1	2	3
REACH000107	3	3	0.5	2	3	0.4	1	2	0.333333	APOOL_5UTR	6	5	11
REACH000404	.	.	.	1	0	1	13	11	0.541667	APOOL_5UTR	0	1	1
REACH000417	2	0	1	.	.	.	6	3	0.666667	APOOL_5UTR	2	0	2
REACH000435	1	0	1	.	.	.	2	6	0.25	APOOL_5UTR	1	0	1
REACH000479	6	0	1	0	6	0	2	2	0.5	APOOL_5UTR	6	6	12
REACH000482	4	2	0.666667	8	2	0.8	2	1	0.666667	APOOL_5UTR	6	10	16
REACH000510	2	3	0.4	3	4	0.428571	0	1	0	APOOL_5UTR	5	7	12
REACH000518	2	0	1	3	2	0.6	1	0	1	APOOL_5UTR	2	5	7
REACH000519	4	2	0.666667	3	1	0.75	3	0	1	APOOL_5UTR	6	4	10
REACH000547	.	.	.	.	.	.	9	3	0.75	APOOL_5UTR	0	0	0
REACH000561	.	.	.	.	.	.	4	2	0.666667	APOOL_5UTR	0	0	0
REACH000581	.	.	.	.	.	.	9	3	0.75	APOOL_5UTR	0	0	0
REACH000220	.	.	.	1	0	1	.	.	.	XKRX_5UTR	0	1	1
REACH000234	.	.	.	.	.	.	6	5	0.545455	XKRX_5UTR	0	0	0
REACH000365	0	1	0	0	2	0	3	2	0.6	XKRX_5UTR	1	2	3
REACH000436_PB	.	.	.	.	.	.	6	1	0.857143	XKRX_5UTR	0	0	0
REACH000451	1	0	1	.	.	.	.	.	.	XKRX_5UTR	1	0	1
REACH000453	5	2	0.714286	1	1	0.5	.	.	.	XKRX_5UTR	7	2	9
REACH000616	2	1	0.666667	0	4	0	.	.	.	XKRX_5UTR	3	4	7
REACH000628	1	1	0.5	0	2	0	3	2	0.6	XKRX_5UTR	2	2	4
REACH000672	1	2	0.333333	0	1	0	1	3	0.25	XKRX_5UTR	3	1	4
REACH000674	1	2	0.333333	1	0	1	1	2	0.333333	XKRX_5UTR	3	1	4
REACH000702	0	3	0	5	1	0.833333	2	0	1	XKRX_5UTR	3	6	9
REACH000107	0	4	0	1	1	0.5	.	.	.	XKRX_5UTR	4	2	6
REACH000404	.	.	.	0	1	0	1	8	0.111111	XKRX_5UTR	0	1	1
REACH000417	2	3	0.4	3	2	0.6	2	3	0.4	XKRX_5UTR	5	5	10
REACH000435	1	0	1	0	6	0	0	1	0	XKRX_5UTR	1	6	7
REACH000479	.	.	.	0	1	0	12	8	0.6	XKRX_5UTR	0	1	1
REACH000482	.	.	.	.	.	.	13	5	0.722222	XKRX_5UTR	0	0	0
REACH000510	0	4	0	3	2	0.6	1	0	1	XKRX_5UTR	4	5	9
REACH000518	2	2	0.5	6	2	0.75	0	2	0	XKRX_5UTR	4	8	12
REACH000519	2	1	0.666667	1	3	0.25	1	1	0.5	XKRX_5UTR	3	4	7
REACH000547	1	0	1	1	0	1	3	2	0.6	XKRX_5UTR	1	1	2
REACH000561	1	1	0.5	1	2	0.333333	3	1	0.75	XKRX_5UTR	2	3	5
REACH000581	.	.	.	.	.	.	9	5	0.642857	XKRX_5UTR	0	0	0
REACH000220	0	1	0	0	2	0	.	.	.	TRMT2B_5UTR	1	2	3
REACH000234	3	3	0.5	1	3	0.25	.	.	.	TRMT2B_5UTR	6	4	10
REACH000365	1	0	1	.	.	.	1	5	0.166667	TRMT2B_5UTR	1	0	1
REACH000436_PB	0	2	0	2	2	0.5	.	.	.	TRMT2B_5UTR	2	4	6
REACH000451	0	3	0	2	0	1	.	.	.	TRMT2B_5UTR	3	2	5
REACH000453	.	.	.	1	0	1	3	3	0.5	TRMT2B_5UTR	0	1	1
REACH000616	1	4	0.2	0	6	0	.	.	.	TRMT2B_5UTR	5	6	11
REACH000628	.	.	.	1	0	1	0	8	0	TRMT2B_5UTR	0	1	1
REACH000672	1	0	1	1	2	0.333333	.	.	.	TRMT2B_5UTR	1	3	4
REACH000674	.	.	.	1	1	0.5	.	.	.	TRMT2B_5UTR	0	2	2
REACH000702	.	.	.	3	4	0.428571	1	3	0.25	TRMT2B_5UTR	0	7	7
REACH000107	2	8	0.2	0	1	0	.	.	.	TRMT2B_5UTR	10	1	11
REACH000404	0	2	0	1	0	1	3	5	0.375	TRMT2B_5UTR	2	1	3
REACH000417	1	3	0.25	5	5	0.5	1	1	0.5	TRMT2B_5UTR	4	10	14
REACH000435	4	0	1	3	4	0.428571	.	.	.	TRMT2B_5UTR	4	7	11
REACH000479	6	4	0.6	1	10	0.0909091	0	2	0	TRMT2B_5UTR	10	11	21
REACH000482	2	4	0.333333	4	4	0.5	3	0	1	TRMT2B_5UTR	6	8	14
REACH000510	2	0	1	4	1	0.8	2	2	0.5	TRMT2B_5UTR	2	5	7
REACH000518	.	.	.	2	3	0.4	2	3	0.4	TRMT2B_5UTR	0	5	5
REACH000519	.	.	.	0	6	0	4	5	0.444444	TRMT2B_5UTR	0	6	6
REACH000547	3	1	0.75	2	3	0.4	0	2	0	TRMT2B_5UTR	4	5	9
REACH000561	2	2	0.5	1	0	1	2	4	0.333333	TRMT2B_5UTR	4	1	5
REACH000581	3	2	0.6	3	2	0.6	1	0	1	TRMT2B_5UTR	5	5	10
REACH000220	.	.	.	2	1	0.666667	.	.	.	CENPI_5UTR	0	3	3
REACH000234	1	2	0.333333	2	3	0.4	2	0	1	CENPI_5UTR	3	5	8
REACH000365	1	0	1	.	.	.	6	3	0.666667	CENPI_5UTR	1	0	1
REACH000436_PB	2	3	0.4	2	5	0.285714	.	.	.	CENPI_5UTR	5	7	12
REACH000451	1	6	0.142857	2	0	1	.	.	.	CENPI_5UTR	7	2	9
REACH000453	4	1	0.8	2	1	0.666667	.	.	.	CENPI_5UTR	5	3	8
REACH000616	6	5	0.545455	1	4	0.2	.	.	.	CENPI_5UTR	11	5	16
REACH000628	2	1	0.666667	2	2	0.5	1	0	1	CENPI_5UTR	3	4	7
REACH000672	.	.	.	.	.	.	3	3	0.5	CENPI_5UTR	0	0	0
REACH000674	1	1	0.5	1	0	1	1	0	1	CENPI_5UTR	2	1	3
REACH000702	.	.	.	2	1	0.666667	3	3	0.5	CENPI_5UTR	0	3	3
REACH000107	4	2	0.666667	2	0	1	.	.	.	CENPI_5UTR	6	2	8
REACH000404	3	1	0.75	2	2	0.5	0	2	0	CENPI_5UTR	4	4	8
REACH000417	4	2	0.666667	3	2	0.6	2	1	0.666667	CENPI_5UTR	6	5	11
REACH000435	4	3	0.571429	2	4	0.333333	2	0	1	CENPI_5UTR	7	6	13
REACH000479	11	0	1	2	10	0.166667	.	.	.	CENPI_5UTR	11	12	23
REACH000482	5	8	0.384615	4	5	0.444444	1	1	0.5	CENPI_5UTR	13	9	22
REACH000510	3	6	0.333333	1	1	0.5	0	2	0	CENPI_5UTR	9	2	11
REACH000518	0	1	0	1	5	0.166667	.	.	.	CENPI_5UTR	1	6	7
REACH000519	1	2	0.333333	2	4	0.333333	.	.	.	CENPI_5UTR	3	6	9
REACH000547	2	2	0.5	2	6	0.25	1	0	1	CENPI_5UTR	4	8	12
REACH000561	1	1	0.5	.	.	.	3	5	0.375	CENPI_5UTR	2	0	2
REACH000581	6	1	0.857143	6	5	0.545455	0	1	0	CENPI_5UTR	7	11	18
REACH000220	1	1	0.5	1	1	0.5	.	.	.	DRP2_5UTR	2	2	4
REACH000234	.	.	.	0	3	0	.	.	.	DRP2_5UTR	0	3	3
REACH000365	.	.	.	1	0	1	5	3	0.625	DRP2_5UTR	0	1	1
REACH000436_PB	1	2	0.333333	3	1	0.75	.	.	.	DRP2_5UTR	3	4	7
REACH000451	.	.	.	.	.	.	3	3	0.5	DRP2_5UTR	0	0	0
REACH000453	2	2	0.5	3	0	1	.	.	.	DRP2_5UTR	4	3	7
REACH000616	5	2	0.714286	3	0	1	.	.	.	DRP2_5UTR	7	3	10
REACH000628	7	1	0.875	3	0	1	.	.	.	DRP2_5UTR	8	3	11
REACH000672	.	.	.	.	.	.	8	1	0.888889	DRP2_5UTR	0	0	0
REACH000674	.	.	.	.	.	.	8	4	0.666667	DRP2_5UTR	0	0	0
REACH000702	1	3	0.25	3	1	0.75	.	.	.	DRP2_5UTR	4	4	8
REACH000107	3	3	0.5	3	1	0.75	1	1	0.5	DRP2_5UTR	6	4	10
REACH000404	4	1	0.8	1	3	0.25	0	1	0	DRP2_5UTR	5	4	9
REACH000417	7	2	0.777778	7	1	0.875	1	0	1	DRP2_5UTR	9	8	17
REACH000435	3	1	0.75	6	3	0.666667	1	0	1	DRP2_5UTR	4	9	13
REACH000479	1	2	0.333333	5	0	1	2	1	0.666667	DRP2_5UTR	3	5	8
REACH000482	3	1	0.75	6	8	0.428571	2	2	0.5	DRP2_5UTR	4	14	18
REACH000510	7	2	0.777778	6	4	0.6	1	2	0.333333	DRP2_5UTR	9	10	19
REACH000518	7	1	0.875	4	4	0.5	.	.	.	DRP2_5UTR	8	8	16
REACH000519	10	1	0.909091	8	1	0.888889	.	.	.	DRP2_5UTR	11	9	20
REACH000547	2	3	0.4	1	0	1	2	0	1	DRP2_5UTR	5	1	6
REACH000561	.	.	.	.	.	.	5	2	0.714286	DRP2_5UTR	0	0	0
REACH000581	2	2	0.5	6	2	0.75	.	.	.	DRP2_5UTR	4	8	12
REACH000220	.	.	.	1	1	0.5	.	.	.	TAF7L_5UTR	0	2	2
REACH000234	3	0	1	5	0	1	.	.	.	TAF7L_5UTR	3	5	8
REACH000365	.	.	.	.	.	.	7	4	0.636364	TAF7L_5UTR	0	0	0
REACH000436_PB	0	1	0	1	0	1	.	.	.	TAF7L_5UTR	1	1	2
REACH000451	5	0	1	3	1	0.75	.	.	.	TAF7L_5UTR	5	4	9
REACH000453	4	3	0.571429	1	0	1	.	.	.	TAF7L_5UTR	7	1	8
REACH000616	2	0	1	2	0	1	1	2	0.333333	TAF7L_5UTR	2	2	4
REACH000628	2	1	0.666667	2	3	0.4	.	.	.	TAF7L_5UTR	3	5	8
REACH000672	0	1	0	3	2	0.6	1	0	1	TAF7L_5UTR	1	5	6
REACH000674	2	2	0.5	7	2	0.777778	.	.	.	TAF7L_5UTR	4	9	13
REACH000702	.	.	.	1	1	0.5	0	2	0	TAF7L_5UTR	0	2	2
REACH000107	7	4	0.636364	3	1	0.75	4	1	0.8	TAF7L_5UTR	11	4	15
REACH000404	4	4	0.5	6	2	0.75	1	0	1	TAF7L_5UTR	8	8	16
REACH000417	4	1	0.8	6	2	0.75	.	.	.	TAF7L_5UTR	5	8	13
REACH000435	1	0	1	2	0	1	6	4	0.6	TAF7L_5UTR	1	2	3
REACH000479	10	0	1	6	3	0.666667	.	.	.	TAF7L_5UTR	10	9	19
REACH000482	6	2	0.75	7	4	0.636364	.	.	.	TAF7L_5UTR	8	11	19
REACH000510	1	1	0.5	3	0	1	1	1	0.5	TAF7L_5UTR	2	3	5
REACH000518	5	1	0.833333	2	2	0.5	0	1	0	TAF7L_5UTR	6	4	10
REACH000519	4	3	0.571429	3	0	1	.	.	.	TAF7L_5UTR	7	3	10
REACH000547	1	0	1	.	.	.	2	3	0.4	TAF7L_5UTR	1	0	1
REACH000561	1	3	0.25	3	1	0.75	0	1	0	TAF7L_5UTR	4	4	8
REACH000581	5	1	0.833333	1	5	0.166667	2	0	1	TAF7L_5UTR	6	6	12
REACH000220	1	1	0.5	.	.	.	.	.	.	HNRNPH2_5UTR	2	0	2
REACH000234	2	1	0.666667	1	3	0.25	3	2	0.6	HNRNPH2_5UTR	3	4	7
REACH000365	.	.	.	1	0	1	2	7	0.222222	HNRNPH2_5UTR	0	1	1
REACH000436_PB	.	.	.	.	.	.	2	3	0.4	HNRNPH2_5UTR	0	0	0
REACH000451	0	2	0	1	0	1	.	.	.	HNRNPH2_5UTR	2	1	3
REACH000453	0	1	0	.	.	.	2	4	0.333333	HNRNPH2_5UTR	1	0	1
REACH000616	0	1	0	2	1	0.666667	1	5	0.166667	HNRNPH2_5UTR	1	3	4
REACH000628	2	1	0.666667	1	5	0.166667	1	0	1	HNRNPH2_5UTR	3	6	9
REACH000672	0	1	0	3	1	0.75	.	.	.	HNRNPH2_5UTR	1	4	5
REACH000674	1	7	0.125	6	4	0.6	.	.	.	HNRNPH2_5UTR	8	10	18
REACH000702	.	.	.	.	.	.	6	6	0.5	HNRNPH2_5UTR	0	0	0
REACH000107	1	2	0.333333	4	2	0.666667	3	0	1	HNRNPH2_5UTR	3	6	9
REACH000404	2	1	0.666667	1	2	0.333333	3	2	0.6	HNRNPH2_5UTR	3	3	6
REACH000417	2	4	0.333333	1	2	0.333333	0	3	0	HNRNPH2_5UTR	6	3	9
REACH000435	1	4	0.2	2	1	0.666667	3	8	0.272727	HNRNPH2_5UTR	5	3	8
REACH000479	.	.	.	.	.	.	9	5	0.642857	HNRNPH2_5UTR	0	0	0
REACH000482	1	0	1	.	.	.	6	7	0.461538	HNRNPH2_5UTR	1	0	1
REACH000510	0	2	0	0	3	0	2	3	0.4	HNRNPH2_5UTR	2	3	5
REACH000518	2	0	1	1	2	0.333333	0	2	0	HNRNPH2_5UTR	2	3	5
REACH000519	3	5	0.375	0	4	0	1	2	0.333333	HNRNPH2_5UTR	8	4	12
REACH000547	1	2	0.333333	2	3	0.4	1	1	0.5	HNRNPH2_5UTR	3	5	8
REACH000561	.	.	.	0	1	0	5	2	0.714286	HNRNPH2_5UTR	0	1	1
REACH000581	2	1	0.666667	1	0	1	7	3	0.7	HNRNPH2_5UTR	3	1	4
REACH000220	0	6	0	1	2	0.333333	1	0	1	ARMCX3_5UTR	6	3	9
REACH000234	0	2	0	0	1	0	3	5	0.375	ARMCX3_5UTR	2	1	3
REACH000365	.	.	.	.	.	.	3	3	0.5	ARMCX3_5UTR	0	0	0
REACH000436_PB	3	4	0.428571	1	5	0.166667	.	.	.	ARMCX3_5UTR	7	6	13
REACH000451	0	3	0	5	1	0.833333	.	.	.	ARMCX3_5UTR	3	6	9
REACH000453	2	4	0.333333	3	1	0.75	.	.	.	ARMCX3_5UTR	6	4	10
REACH000616	.	.	.	.	.	.	1	6	0.142857	ARMCX3_5UTR	0	0	0
REACH000628	0	1	0	0	1	0	.	.	.	ARMCX3_5UTR	1	1	2
REACH000672	0	5	0	1	0	1	.	.	.	ARMCX3_5UTR	5	1	6
REACH000674	3	2	0.6	2	1	0.666667	1	0	1	ARMCX3_5UTR	5	3	8
REACH000702	.	.	.	.	.	.	6	5	0.545455	ARMCX3_5UTR	0	0	0
REACH000107	3	5	0.375	2	1	0.666667	1	2	0.333333	ARMCX3_5UTR	8	3	11
REACH000404	2	4	0.333333	4	1	0.8	.	.	.	ARMCX3_5UTR	6	5	11
REACH000417	1	4	0.2	0	1	0	3	2	0.6	ARMCX3_5UTR	5	1	6
REACH000435	0	2	0	2	0	1	1	4	0.2	ARMCX3_5UTR	2	2	4
REACH000479	7	2	0.777778	1	3	0.25	5	7	0.416667	ARMCX3_5UTR	9	4	13
REACH000482	5	3	0.625	9	4	0.692308	5	2	0.714286	ARMCX3_5UTR	8	13	21
REACH000510	1	4	0.2	2	3	0.4	2	2	0.5	ARMCX3_5UTR	5	5	10
REACH000518	2	3	0.4	0	2	0	1	0	1	ARMCX3_5UTR	5	2	7
REACH000519	4	1	0.8	1	1	0.5	1	0	1	ARMCX3_5UTR	5	2	7
REACH000547	2	2	0.5	6	4	0.6	3	3	0.5	ARMCX3_5UTR	4	10	14
REACH000561	0	1	0	.	.	.	4	3	0.571429	ARMCX3_5UTR	1	0	1
REACH000581	5	2	0.714286	4	1	0.8	6	4	0.6	ARMCX3_5UTR	7	5	12
REACH000220	0	2	0	4	1	0.8	.	.	.	ARMCX2_5UTR	2	5	7
REACH000234	1	3	0.25	1	4	0.2	.	.	.	ARMCX2_5UTR	4	5	9
REACH000365	.	.	.	.	.	.	3	7	0.3	ARMCX2_5UTR	0	0	0
REACH000436_PB	2	6	0.25	0	2	0	.	.	.	ARMCX2_5UTR	8	2	10
REACH000451	0	2	0	2	0	1	0	5	0	ARMCX2_5UTR	2	2	4
REACH000453	2	4	0.333333	1	0	1	.	.	.	ARMCX2_5UTR	6	1	7
REACH000616	0	1	0	1	1	0.5	4	6	0.4	ARMCX2_5UTR	1	2	3
REACH000628	0	2	0	0	4	0	.	.	.	ARMCX2_5UTR	2	4	6
REACH000672	0	1	0	1	2	0.333333	1	0	1	ARMCX2_5UTR	1	3	4
REACH000674	3	2	0.6	0	4	0	0	2	0	ARMCX2_5UTR	5	4	9
REACH000702	0	6	0	3	2	0.6	0	2	0	ARMCX2_5UTR	6	5	11
REACH000107	2	4	0.333333	4	0	1	.	.	.	ARMCX2_5UTR	6	4	10
REACH000404	3	0	1	2	4	0.333333	0	4	0	ARMCX2_5UTR	3	6	9
REACH000417	1	2	0.333333	1	2	0.333333	3	7	0.3	ARMCX2_5UTR	3	3	6
REACH000435	0	1	0	1	1	0.5	4	5	0.444444	ARMCX2_5UTR	1	2	3
REACH000479	9	6	0.6	0	6	0	3	3	0.5	ARMCX2_5UTR	15	6	21
REACH000482	5	3	0.625	3	5	0.375	7	8	0.466667	ARMCX2_5UTR	8	8	16
REACH000510	2	1	0.666667	1	1	0.5	4	11	0.266667	ARMCX2_5UTR	3	2	5
REACH000518	.	.	.	0	1	0	2	6	0.25	ARMCX2_5UTR	0	1	1
REACH000519	.	.	.	0	1	0	2	6	0.25	ARMCX2_5UTR	0	1	1
REACH000547	4	1	0.8	2	3	0.4	1	5	0.166667	ARMCX2_5UTR	5	5	10
REACH000561	2	7	0.222222	2	3	0.4	1	0	1	ARMCX2_5UTR	9	5	14
REACH000581	0	7	0	1	3	0.25	0	1	0	ARMCX2_5UTR	7	4	11
REACH000220	1	2	0.333333	2	1	0.666667	.	.	.	TCEAL2_5UTR	3	3	6
REACH000234	3	2	0.6	1	4	0.2	.	.	.	TCEAL2_5UTR	5	5	10
REACH000365	.	.	.	.	.	.	2	9	0.181818	TCEAL2_5UTR	0	0	0
REACH000436_PB	0	3	0	0	2	0	.	.	.	TCEAL2_5UTR	3	2	5
REACH000451	1	1	0.5	1	3	0.25	.	.	.	TCEAL2_5UTR	2	4	6
REACH000453	1	1	0.5	3	0	1	.	.	.	TCEAL2_5UTR	2	3	5
REACH000616	1	3	0.25	4	3	0.571429	0	1	0	TCEAL2_5UTR	4	7	11
REACH000628	.	.	.	.	.	.	2	6	0.25	TCEAL2_5UTR	0	0	0
REACH000672	1	1	0.5	1	1	0.5	.	.	.	TCEAL2_5UTR	2	2	4
REACH000674	4	4	0.5	5	6	0.454545	.	.	.	TCEAL2_5UTR	8	11	19
REACH000702	0	6	0	2	3	0.4	.	.	.	TCEAL2_5UTR	6	5	11
REACH000107	.	.	.	.	.	.	6	8	0.428571	TCEAL2_5UTR	0	0	0
REACH000404	0	5	0	3	6	0.333333	0	1	0	TCEAL2_5UTR	5	9	14
REACH000417	5	5	0.5	6	10	0.375	.	.	.	TCEAL2_5UTR	10	16	26
REACH000435	4	3	0.571429	3	1	0.75	1	1	0.5	TCEAL2_5UTR	7	4	11
REACH000479	13	1	0.928571	2	12	0.142857	.	.	.	TCEAL2_5UTR	14	14	28
REACH000482	4	10	0.285714	8	6	0.571429	0	3	0	TCEAL2_5UTR	14	14	28
REACH000510	6	2	0.75	2	4	0.333333	1	0	1	TCEAL2_5UTR	8	6	14
REACH000518	4	1	0.8	1	3	0.25	.	.	.	TCEAL2_5UTR	5	4	9
REACH000519	2	2	0.5	1	2	0.333333	0	1	0	TCEAL2_5UTR	4	3	7
REACH000547	1	1	0.5	1	3	0.25	1	4	0.2	TCEAL2_5UTR	2	4	6
REACH000561	2	4	0.333333	2	0	1	1	0	1	TCEAL2_5UTR	6	2	8
REACH000581	7	3	0.7	2	1	0.666667	0	1	0	TCEAL2_5UTR	10	3	13
REACH000220	1	0	1	4	1	0.8	.	.	.	TCEAL6_5UTR	1	5	6
REACH000234	4	1	0.8	0	5	0	.	.	.	TCEAL6_5UTR	5	5	10
REACH000365	.	.	.	.	.	.	4	4	0.5	TCEAL6_5UTR	0	0	0
REACH000436_PB	2	4	0.333333	3	1	0.75	.	.	.	TCEAL6_5UTR	6	4	10
REACH000451	2	3	0.4	3	0	1	.	.	.	TCEAL6_5UTR	5	3	8
REACH000453	2	5	0.285714	0	3	0	.	.	.	TCEAL6_5UTR	7	3	10
REACH000616	2	6	0.25	.	.	.	0	2	0	TCEAL6_5UTR	8	0	8
REACH000628	.	.	.	1	2	0.333333	0	2	0	TCEAL6_5UTR	0	3	3
REACH000672	0	2	0	1	3	0.25	.	.	.	TCEAL6_5UTR	2	4	6
REACH000674	0	3	0	4	2	0.666667	.	.	.	TCEAL6_5UTR	3	6	9
REACH000702	0	6	0	1	1	0.5	.	.	.	TCEAL6_5UTR	6	2	8
REACH000107	0	1	0	.	.	.	1	6	0.142857	TCEAL6_5UTR	1	0	1
REACH000404	0	4	0	2	3	0.4	1	0	1	TCEAL6_5UTR	4	5	9
REACH000417	5	7	0.416667	7	2	0.777778	.	.	.	TCEAL6_5UTR	12	9	21
REACH000435	2	1	0.666667	2	4	0.333333	.	.	.	TCEAL6_5UTR	3	6	9
REACH000479	9	2	0.818182	1	10	0.0909091	.	.	.	TCEAL6_5UTR	11	11	22
REACH000482	7	4	0.636364	4	6	0.4	1	0	1	TCEAL6_5UTR	11	10	21
REACH000510	3	3	0.5	2	4	0.333333	.	.	.	TCEAL6_5UTR	6	6	12
REACH000518	3	1	0.75	1	4	0.2	0	1	0	TCEAL6_5UTR	4	5	9
REACH000519	1	3	0.25	2	2	0.5	0	2	0	TCEAL6_5UTR	4	4	8
REACH000547	.	.	.	1	0	1	3	2	0.6	TCEAL6_5UTR	0	1	1
REACH000561	3	0	1	2	1	0.666667	.	.	.	TCEAL6_5UTR	3	3	6
REACH000581	3	4	0.428571	1	6	0.142857	.	.	.	TCEAL6_5UTR	7	7	14
REACH000220	2	1	0.666667	2	1	0.666667	.	.	.	BEX5_5UTR	3	3	6
REACH000234	1	2	0.333333	0	2	0	.	.	.	BEX5_5UTR	3	2	5
REACH000365	.	.	.	.	.	.	4	1	0.8	BEX5_5UTR	0	0	0
REACH000436_PB	0	1	0	2	1	0.666667	.	.	.	BEX5_5UTR	1	3	4
REACH000451	1	1	0.5	2	1	0.666667	.	.	.	BEX5_5UTR	2	3	5
REACH000453	2	1	0.666667	6	0	1	.	.	.	BEX5_5UTR	3	6	9
REACH000616	3	8	0.272727	0	1	0	0	1	0	BEX5_5UTR	11	1	12
REACH000628	3	0	1	.	.	.	4	2	0.666667	BEX5_5UTR	3	0	3
REACH000672	0	3	0	2	1	0.666667	.	.	.	BEX5_5UTR	3	3	6
REACH000674	2	4	0.333333	2	0	1	.	.	.	BEX5_5UTR	6	2	8
REACH000702	0	2	0	.	.	.	.	.	.	BEX5_5UTR	2	0	2
REACH000107	1	1	0.5	2	1	0.666667	5	2	0.714286	BEX5_5UTR	2	3	5
REACH000404	1	5	0.166667	2	5	0.285714	.	.	.	BEX5_5UTR	6	7	13
REACH000417	3	3	0.5	7	2	0.777778	.	.	.	BEX5_5UTR	6	9	15
REACH000435	2	0	1	2	2	0.5	.	.	.	BEX5_5UTR	2	4	6
REACH000479	11	3	0.785714	1	17	0.0555556	1	0	1	BEX5_5UTR	14	18	32
REACH000482	4	4	0.5	6	1	0.857143	.	.	.	BEX5_5UTR	8	7	15
REACH000510	1	3	0.25	6	0	1	1	1	0.5	BEX5_5UTR	4	6	10
REACH000518	3	0	1	1	3	0.25	.	.	.	BEX5_5UTR	3	4	7
REACH000519	2	1	0.666667	1	2	0.333333	.	.	.	BEX5_5UTR	3	3	6
REACH000547	.	.	.	.	.	.	1	6	0.142857	BEX5_5UTR	0	0	0
[truncated: 1,750 more rows]
