# Supplementary material for: Long-read genome sequencing improves detection and functional interpretation of structural and repeat variants in autism
Source: Cell Genom. 2026 Mar 9;6(5):101186. doi: 10.1016/j.xgen.2026.101186 (PMC13174233; doi:10.1016/j.xgen.2026.101186)
Supplement: Table S13. Allelic RNA-seq data for FMR1, related to STAR Methods [file mmc14.xlsx]

## Sheet: Legend
Discription	Column/row name	Column/row discription
Allelic RNA-seq data for FMR1	person	Subject ID
	condition	Gray-zone or control condition
	reads to A allele	Read counts with A allele
	reads to G allele	Read counts with G allele
	A_allele_hap	Haplotype of the a allele
	mean_repeat_length_h1	Mean CGG repeat length on haplotype 1.
	mean_repeat_length_h2	Mean CGG repeat length on haplotype 2.
	mean_long_rep	Mean CGG repeat length on long CGG haplotype.
	mean_short_rep	Mean CGG repeat length on short CGG haplotype.
	frac_hap_methyl_h1	Fraction of haplotype 1 methylated.
	frac_hap_methyl_h2	Fraction of haplotype 2 methylated.
	frac_hap_methyl_long_rep	Fraction of long haplotype methylated.
	frac_hap_methyl_short_rep	Fraction of short haplotype methylated.
	frac_hap_methyl_a	Fraction of A-allele haplotype methylated.
	frac_hap_methyl_g	Fraction of G-allele haplotype methylated.
	methyl_ratio_short_long	Ratio of methylation fractions, short over long CGG haplotypes
	log_methyl_ratio_short_long	Log2 of ratio of methylation fractions, short over long CGG haplotypes
	methyl_ratio_a_g	Ratio of methylation fractions, A-allele over G-allele haplotypes
	log_methyl_ratio_a_g	Log2 of ratio of methylation fractions, A-allele over G-allele haplotypes
	count_ratio_short_long	Ratio of counts, short over long CGG haplotypes
	log_count_ratio_short_long	Log2 of ratio of counts, short over long CGG haplotypes
	count_ratio_a_g	Ratio of counts, A-allele over G-allele CGG haplotypes
	log_count_ratio_a_g	Log2 of ratio of counts, A-allele over G-allele CGG haplotypes
	skewness_methyl	Methylation skewness at FMR1

## Sheet: Table S13
person	condition	reads to A allele	reads to G allele	A_allele_hap	mean_repeat_length_h1	mean_repeat_length_h2	mean_long_rep	mean_short_rep	frac_hap_methyl_h1	frac_hap_methyl_h2	frac_hap_methyl_long_rep	frac_hap_methyl_short_rep	frac_hap_methyl_a	frac_hap_methyl_g	methyl_ratio_short_long	log_methyl_ratio_short_long	methyl_ratio_a_g	log_methyl_ratio_a_g	count_ratio_short_long	log_count_ratio_short_long	count_ratio_a_g	log_count_ratio_a_g	skewness_methyl
REACH000523	control	106657	204885	H2	20.8333	29.4444	29.4444	20.8333	1	0.25	0.25	1	0.25	1	1.6	0.678072	0.625	-0.678072	1.92097	0.941836	0.52057	-0.941836	-0.75
REACH000578	control	125894	275959	H1	28.4	26	28.4	26	0.666667	0.5	0.666667	0.5	0.666667	0.5	0.9	-0.152003	1.11111	0.152003	2.19199	1.13224	0.456205	-1.13224	0.166667
REACH000581	control	181276	227727	H1	31.5	23.75	31.5	23.75	0.5	0.5	0.5	0.5	0.5	0.5	1	0	1	0	1.25624	0.329117	0.796023	-0.329117	0
REACH000654	control	156465	143387	H2	30	29	30	29	0	0	0	0	0	0	1	0	1	0	1.09121	0.125926	1.09121	0.125926	0
REACH000451	pre_repeat_grayzone	97627	271858	H2	28.8	49.4	49.4	28.8	0.2	1	1	0.2	1	0.2	0.6	-0.736966	1.66667	0.736966	2.78466	1.4775	0.35911	-1.4775	0.8
REACH000453	pre_repeat_grayzone	278421	97770	H2	31.2	49.4	49.4	31.2	0.6	1	1	0.6	1	0.6	0.8	-0.321928	1.25	0.321928	0.351159	-1.5098	2.84771	1.5098	0.4
REACH000518	pre_repeat_grayzone	225340	130854	H2	35	29.4444	35	29.4444	0.75	0	0.75	0	0	0.75	0.571429	-0.807355	0.571429	-0.807355	1.72207	0.784145	1.72207	0.784145	0.75
REACH000561	pre_repeat_grayzone	99818	194706	H2	28.25	49.1111	49.1111	28.25	0	1	1	0	1	0	0.5	-1	2	1	1.95061	0.963925	0.51266	-0.963925	1
REACH000563	pre_repeat_grayzone	144723	168340	H2	26.375	49.1111	49.1111	26.375	0	0.75	0.75	0	0.75	0	0.571429	-0.807355	1.75	0.807355	1.16319	0.218084	0.859707	-0.218084	0.75
