# Supplementary material for: Long-read genome sequencing improves detection and functional interpretation of structural and repeat variants in autism
Source: Cell Genom. 2026 Mar 9;6(5):101186. doi: 10.1016/j.xgen.2026.101186 (PMC13174233; doi:10.1016/j.xgen.2026.101186)
Supplement: Table S14. Logistic regression model results associating ASD with CGG repeat and FMR1 activation ratio, related to Figure 5 [file mmc15.xlsx]

## Sheet: Legend
Discription	Column/row name	Column/row discription
Logistic regression model results associating ASD with CGG repeat and FMR1 activation ratio

## Sheet: Table S14
	Estimate	Std. Error	z value	Pr(>|z|)
intercept	-0.23826	1.65285	-0.1442	0.8854
cgg_repeat_length	-0.05141	0.06085	-0.8449	0.3982
frac_hap_methyl_fmr1	1.04794	1.0464	1.0015	0.3166
