# Supplementary material for: Long-read genome sequencing improves detection and functional interpretation of structural and repeat variants in autism
Source: Cell Genom. 2026 Mar 9;6(5):101186. doi: 10.1016/j.xgen.2026.101186 (PMC13174233; doi:10.1016/j.xgen.2026.101186)
Supplement: Table S15. Power analysis for SVs and TRs, related to STAR Methods [file mmc16.xlsx]

## Sheet: Legend
Discription	Column/row name	Column/row discription
Power analysis for SVs and TRs

## Sheet: Table S15
SVs			ONT			PB
variable	beta	OR	mean_power	approx_n_indiv	approx_n_fam	mean_power	approx_n_indiv	approx_n_fam	fold difference PB vs ONT
svs_fetal_brain_genes_exonic	0.34	1.40495	0.982	2475	598	0.968	2134	576	0.963211
svs_pli_genes_exonic	0.29	1.33643	1	1513	368	0.946	794	216	0.586957
svs_SFARI_high_confidence_exonic	0.83	2.29332	1	1605	391	0.972	2798	756	1.9335
svs_SFARI_moderate_confidence_exonic	0.38	1.46228	0.932	1762	437	0.932	2129	576	1.31808
Mean=					448.5			531	1.18395
TRs			ONT			PB
variable	beta	OR	mean_power	approx_n_indiv	approx_n_fam	mean_power	approx_n_indiv	approx_n_fam	fold difference PB vs ONT
trs_fetal_brain_genes_exonic	0.97	2.63794	1	182	46	0.884	2013	540	11.7391
