# Supplementary material for: Long-read genome sequencing improves detection and functional interpretation of structural and repeat variants in autism
Source: Cell Genom. 2026 Mar 9;6(5):101186. doi: 10.1016/j.xgen.2026.101186 (PMC13174233; doi:10.1016/j.xgen.2026.101186)
Supplement: Table S16. Burden test results for SVs, related to Figure 6 [file mmc17.xlsx]

## Sheet: Legend
Discription	Column/row name	Column/row discription
Burden test results for SVs

## Sheet: Table S16
Category	log OR	upper 95% CI	lower 95% CI	p-value	log OR SE
fetal brain expressed genes, exonic	0.33776	0.52575	0.14976	0.0724	0.188
pLI≥.9, exonic	0.28826	0.50781	0.06871	0.1892	0.21955
pLI≤.9, exonic	0.10032	0.18418	0.01646	0.2316	0.08386
SFARI high confidence exonic	0.82867	1.34055	0.31679	0.1055	0.51188
SFARI moderate confidence exonic	0.38356	0.75391	0.01321	0.3004	0.37035
fetal brain expressed genes, intronic	-0.04562	0.01412	-0.10535	0.4451	0.05974
pLI≥.9, intronic	-0.09814	-0.0506	-0.14569	0.039	0.04754
pLI≤.9, intronic	-0.01755	0.02199	-0.05708	0.6572	0.03954
SFARI high confidence intronic	0.03148	0.14465	-0.08168	0.7809	0.11316
SFARI moderate confidence intronic	-0.01608	0.05318	-0.08533	0.8164	0.06925
intergenic	0.00596	0.039	-0.02708	0.8568	0.03304
