# Supplementary material for: Long-read genome sequencing improves detection and functional interpretation of structural and repeat variants in autism
Source: Cell Genom. 2026 Mar 9;6(5):101186. doi: 10.1016/j.xgen.2026.101186 (PMC13174233; doi:10.1016/j.xgen.2026.101186)
Supplement: Table S17. Burden test results for TRs, related to Figure 6 [file mmc18.xlsx]

## Sheet: Legend
Discription	Column/row name	Column/row discription
Burden test results for TRs

## Sheet: Table S17
Category	log OR	upper 95% CI	lower 95% CI	p-value	log OR SE
fetal brain expressed genes, exonic	0.974696	1.37467	0.574716	0.01482	0.39998
pLI≥.9, exonic	0.142575	0.33407	-0.048922	0.45656	0.1915
pLI≤.9, exonic	0.279515	0.44144	0.117587	0.08432	0.16193
SFARI high confidence exonic	-0.446843	0.31383	-1.20751	0.55691	0.76067
SFARI moderate confidence exonic	0.133521	0.54791	-0.280866	0.74729	0.41439
fetal brain expressed genes, intronic	-0.014265	0.06684	-0.095373	0.86039	0.08111
pLI≥.9, intronic	-0.043298	0.02292	-0.10952	0.51322	0.06622
pLI≤.9, intronic	0.07236	0.13023	0.014493	0.21113	0.05787
SFARI high confidence intronic	0.055817	0.22457	-0.112934	0.74082	0.16875
SFARI moderate confidence intronic	-0.004149	0.07664	-0.084941	0.95905	0.08079
intergenic	0.029343	0.06754	-0.008852	0.44235	0.0382
