# Supplementary material for: Long-read genome sequencing improves detection and functional interpretation of structural and repeat variants in autism
Source: Cell Genom. 2026 Mar 9;6(5):101186. doi: 10.1016/j.xgen.2026.101186 (PMC13174233; doi:10.1016/j.xgen.2026.101186)
Supplement: Table S18. R-squared results, related to Figure 6 [file mmc19.xlsx]

## Sheet: Legend
Discription	Column/row name	Column/row discription
R-squared results

## Sheet: Table S18
Category	R2	lower 95% CI	upper 95% CI	SE	p-value	h2	h2 lower 95% CI	h2 upper 95% CI
SVs (pLI/SFARI genes)	0.05709	0.008133	0.1564	0.04382	0.05415	0.03495	0.0048666	0.10081
TRs (fetal brain)	0.03159	0.001365	0.1364	0.03922	0.12592	0.01909	0.000813	0.08699
SVs + TRs	0.07291	0.011666	0.1603	0.05113	0.07886	0.045	0.0069978	0.10354
SNVs	0.04619	0.005327	0.2164	0.03824	0.01331	0.02812	0.0031814	0.14408
Rare variants combined	0.11651	0.038965	0.247	0.05705	0.01205	0.07354	0.0236377	0.16727
PGS (ASD,SCZ,EDU)	0.02619	0.000688	0.0816	0.03897	0.33093	0.01579	0.0004096	0.05058
Rare variants + PGS	0.13759	0.047763	0.2455	0.06063	0.02034	0.08781	0.0291033	0.16611
