# Supplementary material for: Long-read genome sequencing improves detection and functional interpretation of structural and repeat variants in autism
Source: Cell Genom. 2026 Mar 9;6(5):101186. doi: 10.1016/j.xgen.2026.101186 (PMC13174233; doi:10.1016/j.xgen.2026.101186)
Supplement: Table S19. Burden scores for the subjects in the cohort, related to Figure 6 [file mmc20.xlsx]

## Sheet: Legend
Discription	Column/row name	Column/row discription
Burden scores for the subjects in the cohort	fid	Family ID
	iid	Subject ID
	Phenotype	1: Case, 0: Control
	sex	Sex
	MEAN_COVERAGE	Mean sequencing coverage of LR-WGS
	Platform	Sequencing platform
	rel	Relation of the subject
	PC1-10	Ancestry PC values
	count_dnlof_inhlof	Sum of dnLoF, inhLoF and dnMIS variants
	PRS_ASD_Z	Z-normalized ASD PRS value
	PRS_SCZ_Z	Z-normalized Schizophrenia PRS value
	PRS_EDU_Z	Z-normalized Educational attainment PRS value
	svs_genomewide	Genome-wide burden of SVs
	trs_genomewide	Genome-wide burden of TRs
	count_cnvs	Burden of clinical CNVs
	svs_fetal_brain_genes_exonic	Burden of SVs in exonic fetal brain genes
	trs_fetal_brain_genes_exonic	Burden of TRs in exonic fetal brain genes
	svs_pli_genes_exonic	Burden of SVs in exonic high pLI genes
	trs_pli_genes_exonic	Burden of TRs in exonic high pLI genes
	svs_lowpli_genes_exonic	Burden of SVs in exonic low pLI genes
	trs_lowpli_genes_exonic	Burden of TRs in exonic low pLI genes
	svs_SFARI_high_confidence_exonic	Burden of SVs in exonic, syndromic and high-confidence SFARI genes
	trs_SFARI_high_confidence_exonic	Burden of TRs in exonic, syndromic and high-confidence SFARI genes
	svs_SFARI_moderate_confidence_exonic	Burden of SVs in exonic, strong-candidate and suggestive-evidence SFARI genes
	trs_SFARI_moderate_confidence_exonic	Burden of TRs in exonic, strong-candidate and suggestive-evidence SFARI genes
	svs_SFARI_genes_exonic	Burden of SVs in exonic SFARI genes
	trs_SFARI_genes_exonic	Burden of TRs in exonic SFARI genes
	svs_fetal_brain_genes_intronic	Burden of SVs in intronic fetal brain genes
	trs_fetal_brain_genes_intronic	Burden of TRs in intronic fetal brain genes
	svs_pli_genes_intronic	Burden of SVs in intronic high pLI genes
	trs_pli_genes_intronic	Burden of TRs in intronic high pLI genes
	svs_lowpli_genes_intronic	Burden of SVs in intronic low pLI genes
	trs_lowpli_genes_intronic	Burden of TRs in intronic low pLI genes
	svs_SFARI_high_confidence_intronic	Burden of SVs in intronic, syndromic and high-confidence SFARI genes
	trs_SFARI_high_confidence_intronic	Burden of TRs in intronic, syndromic and high-confidence SFARI genes
	svs_SFARI_moderate_confidence_intronic	Burden of SVs in intronic, strong-candidate and suggestive-evidence SFARI genes
	trs_SFARI_moderate_confidence_intronic	Burden of TRs in intronic, strong-candidate and suggestive-evidence SFARI genes
	svs_SFARI_genes_intronic	Burden of SVs in intronic SFARI genes
	trs_SFARI_genes_intronic	Burden of TRs in intronic SFARI genes
	svs_intergenic	Burden of SVs in intergenic regions
	trs_intergenic	Burden of TRs in intergenic regions

## Sheet: Table S19
fid	iid	Phenotype	sex	MEAN_COVERAGE	Platform	rel	PC1	PC2	PC3	PC4	PC5	PC6	PC7	PC8	PC9	PC10	count_dnlof_inhlof_dnmis	PRS_ASD_Z	PRS_SCZ_Z	PRS_EDU_Z	svs_genomewide	trs_genomewide	count_cnvs	svs_fetal_brain_genes_exonic	trs_fetal_brain_genes_exonic	svs_pli_genes_exonic	trs_pli_genes_exonic	svs_lowpli_genes_exonic	trs_lowpli_genes_exonic	svs_SFARI_high_confidence_exonic	trs_SFARI_high_confidence_exonic	svs_SFARI_moderate_confidence_exonic	trs_SFARI_moderate_confidence_exonic	svs_SFARI_genes_exonic	trs_SFARI_genes_exonic	svs_fetal_brain_genes_intronic	trs_fetal_brain_genes_intronic	svs_pli_genes_intronic	trs_pli_genes_intronic	svs_lowpli_genes_intronic	trs_lowpli_genes_intronic	svs_SFARI_high_confidence_intronic	trs_SFARI_high_confidence_intronic	svs_SFARI_moderate_confidence_intronic	trs_SFARI_moderate_confidence_intronic	svs_SFARI_genes_intronic	trs_SFARI_genes_intronic	svs_intergenic	trs_intergenic
F0001	REACH000001	1	Male	10.15	ONT	C	0.00862713	-0.00560706	-0.00358831	0.0589098	0.00542427	-0.0144708	-0.00734151	-0.0128075	0.00316305	-0.00373108	0	-0.971701	-0.510485	0.821629	402	723	0	2	8	3	14	20	30	0	1	1	1	1	2	52	66	70	118	155	176	7	25	30	42	37	67	188	188
F0026	REACH000026	1	Male	3.22	PB	C	0.0953635	-0.0452296	-0.0194716	0.155381	6.13e-05	-0.00459491	-0.023594	0.0381597	0.0111384	-0.0110868	1	0.303645	0.817056	0.0631239	492	1	0	1	0	1	0	20	0	1	0	2	0	3	0	34	0	69	0	137	0	11	0	49	0	60	0	154	0
F0058	REACH000058	1	Male	6.19	PB	C	0.00242176	-0.00921643	-0.00776202	0.0738171	0.0157196	0.00630299	0.0554026	-0.0383268	-0.0113812	0.0324976	2	0.595643	-0.305437	1.94303	331	24	0	1	0	3	1	11	0	0	0	1	0	1	0	33	2	49	1	88	1	8	0	23	0	31	0	138	16
F0065	REACH000065	1	Male	1.22	PB	C	0.252774	0.107933	0.199378	0.0023871	0.00131104	0.0081494	0.0121983	-0.000824805	-0.00254992	-0.0304895	1	1.16619	0.943709	-2.78896	549	0	0	3	0	3	0	11	0	0	0	1	0	1	0	53	0	67	0	159	0	12	0	32	0	44	0	155	0
F0078	REACH000086	1	Male	2.7	PB	C	0.0447852	0.0380649	0.0546064	0.0146483	0.0189673	0.0140954	-0.00856884	0.0108362	0.00592432	-0.0125425	0	0.703902	-0.152554	0.0648236	370	17	0	4	0	2	0	13	0	0	0	0	0	0	0	43	2	51	2	101	8	9	0	33	1	42	1	118	3
F0078	REACH000089	1	Female	3.27	PB	C	0.0498797	0.0472043	0.0694045	0.0150022	0.011334	0.0115193	-0.00107249	0.0144182	-0.017609	-0.00567588	1	0.384606	0.20907	0.164405	360	21	0	1	0	1	0	12	0	0	0	0	0	0	0	33	1	45	2	97	7	6	0	30	1	36	1	135	7
F0081	REACH000092	1	Female	4.89	PB	C	-0.0285107	-0.00100189	-0.00192086	0.00442602	-0.00189073	0.00607406	0.027474	0.00461076	0.0155955	0.030866	1	-0.89801	-0.994548	0.530889	388	71	0	2	0	2	1	15	2	0	0	0	0	0	0	39	6	45	10	99	19	5	1	26	3	31	4	136	15
F0081	REACH000095	0	Female	5.12	PB	C	-0.0304407	-0.00273612	-0.00699373	-0.0090346	-0.00210769	0.00299504	0.0259154	0.00264043	0.0131114	0.0305491	1	-1.03607	-1.48795	0.292319	405	65	0	4	0	2	1	28	2	0	1	2	0	2	1	42	5	51	7	100	17	8	2	32	6	40	8	150	22
F0083	REACH000097	1	Male	5.82	PB	C	0.0957931	0.0528879	0.100821	0.0301442	0.00828774	0.00142207	-0.00162209	-0.00116264	0.00958318	-0.0133782	1	0.817924	-0.00358741	-0.0854676	458	116	0	4	0	0	1	26	2	2	0	0	1	2	1	57	8	69	13	124	31	11	1	32	8	43	9	155	38
F0101	REACH000120	1	Male	3.96	PB	C	-0.00835665	-0.0067331	-0.00540724	0.0648548	0.00270906	-0.0226005	0.00508377	-0.0227397	-0.0204963	0.0198241	0	-0.601781	-0.226956	-0.495111	315	33	0	2	0	4	0	14	3	0	0	1	0	1	0	28	1	46	1	85	12	7	0	26	2	33	2	97	8
F0125	REACH000154	1	Male	10.79	ONT	C	0.00765208	-0.00562783	-0.00860617	0.0632818	0.0145226	-0.0039392	0.0801128	-0.0369416	0.0277335	0.059477	0	0.36073	-0.320763	0.818547	357	446	0	3	6	0	4	27	16	0	0	0	2	0	2	37	38	53	62	128	120	8	12	31	26	39	38	168	112
F0128	REACH000159	1	Male	2.91	PB	C	0.00779819	-0.0077185	-0.00457465	0.0710257	0.0154954	-0.0107831	0.0358545	-0.0333206	0.0157017	0.0464155	0	0.726012	-0.520474	1.00776	414	8	0	2	0	0	0	23	0	0	0	1	0	1	0	41	1	55	1	118	5	5	1	28	0	33	1	130	0
F0128	REACH000162	0	Male	3.3	PB	C	0.0065483	-0.00630671	-0.00255776	0.0724187	0.0094359	-0.013769	0.0405778	-0.0333019	0.0110695	0.0363941	0	0.296658	-0.534614	0.993141	430	13	0	2	0	1	0	19	0	0	0	1	0	1	0	44	6	64	6	114	3	4	2	30	4	34	6	137	2
F0136	REACH000182	1	Male	2.38	PB	C	0.107399	0.0976321	0.141364	0.0027502	0.00989902	-0.00153441	-0.0121968	0.0111157	0.00384161	0.00168901	0	0.376578	0.0390399	-0.292857	398	11	0	3	0	2	0	17	1	0	0	1	0	1	0	35	4	48	3	118	3	6	1	28	3	34	4	118	4
F0136	REACH000185	0	Male	2.59	PB	C	0.101396	0.100621	0.132881	0.00676966	0.0124422	0.00516688	-0.0188147	0.0141521	-0.00189485	0.00177568	0	0.00332679	-0.0418134	0.236888	406	12	0	4	0	1	0	18	1	0	0	0	0	0	0	38	0	50	1	116	3	9	0	31	0	40	0	128	5
F0143	REACH000194	1	Male	3.77	PB	C	-0.0296208	-0.00346444	0.00253237	-0.00273206	-0.00278191	-0.000763746	-0.0263203	0.00893038	-0.00657257	0.0104791	0	-0.326246	-1.08426	1.91904	371	11	0	4	0	2	0	23	0	0	0	0	0	0	0	22	3	46	5	97	2	9	1	13	2	22	3	133	2
F0143	REACH000197	0	Male	2.01	PB	C	-0.0324609	-0.00618333	0.00136179	-0.00955373	-0.00240052	-0.00651447	-0.0233529	0.00841182	-0.00829567	0.0106964	0	0.584276	-0.962859	1.03622	389	11	0	3	0	3	0	17	0	1	0	0	0	1	0	14	1	46	3	92	2	8	1	22	0	30	1	132	3
F0152	REACH000214	1	Male	2.79	PB	C	0.0128308	0.00356243	-0.00536216	0.0533433	-0.00989323	-0.0349554	0.00329545	0.0385999	-0.00441891	-0.0131975	1	0.114192	0.430974	-0.617766	360	6	0	3	0	1	0	27	0	1	0	0	0	1	0	22	0	44	0	91	1	14	0	21	1	35	1	127	3
F0152	REACH000217	0	Female	2.49	PB	C	0.00258201	0.00449835	-0.00624102	0.0674136	-0.0102624	-0.0266301	0.0121397	0.0268804	-0.00571098	-0.0305143	0	0.678803	0.0476997	-0.103274	379	9	0	2	0	1	0	23	0	1	0	1	0	2	0	28	0	42	0	98	1	9	0	20	0	29	0	132	4
F0154	REACH000219	1	Female	3.76	PB	C	0.244098	0.0877485	0.128356	0.0101537	0.0138944	0.0186814	0.023894	0.00702644	-0.0384384	-0.00803904	0	-0.18541	0.507562	-0.676431	543	39	0	3	0	1	0	16	1	0	0	1	0	1	0	41	2	61	1	144	9	13	0	35	0	48	0	186	7
F0154	REACH000222	1	Male	3.99	PB	C	0.229725	0.117059	0.162787	0.00699332	0.0211472	0.00403009	0.0101093	0.00743208	-0.0208125	-0.00210872	0	0.0202734	-0.239488	-1.39522	521	41	0	5	0	3	0	21	0	0	0	1	0	1	0	49	1	66	3	145	9	9	0	32	0	41	0	172	9
F0156	REACH000224	1	Male	1.35	PB	C	0.486222	0.423461	-0.142233	-0.0371241	0.0503055	-0.00499884	0.0134359	-0.0114887	0.0170813	-0.0298642	0	2.30873	2.90522	2.21299	467	0	0	5	0	1	0	19	0	1	0	2	0	3	0	45	0	62	0	129	0	10	0	34	0	44	0	152	0
F0159	REACH000229	1	Male	0.29	PB	C	-0.0244418	-0.00214268	-0.00786629	0.00147651	0.00416248	0.00781375	-0.00713257	0.00517518	0.00763484	-0.0193215	0	0.253404	-1.08289	0.0871128	388	0	0	5	0	2	0	15	0	0	0	0	0	0	0	25	0	47	0	74	0	5	0	15	0	20	0	118	0
F0159	REACH000232	0	Female	0.3	PB	C	-0.0257418	-0.0053013	-0.000278987	-0.00917954	0.00162773	0.00489461	-0.01029	0.00713035	0.0130867	-0.00926078	0	0.0810149	-0.633952	-0.0327078	385	0	0	1	0	0	0	17	0	0	0	0	0	0	0	25	0	53	0	79	0	5	0	19	0	24	0	106	0
F0161	REACH000233	1	Male	4.14	PB	C	0.123387	0.0746612	0.13093	0.0129747	0.0224743	0.00651023	-0.0162934	0.0129606	0.00746795	0.00401698	0	0.250606	0.741519	-1.67387	450	90	0	3	0	2	0	20	0	0	0	2	0	2	0	50	3	63	10	115	15	6	1	38	4	44	5	162	29
F0166	REACH000246	1	Male	1.8	PB	C	0.213348	0.123064	-0.052093	0.0726751	-0.24182	0.0292039	-0.0169101	0.00272217	0.0181336	-0.00973775	1	1.54332	0.670562	3.38156	432	1	0	3	0	1	0	16	0	0	0	2	0	2	0	49	0	62	0	115	1	5	0	41	0	46	0	118	0
F0174	REACH000284	1	Female	3.43	PB	C	-0.0324647	-0.00472056	-0.00258201	-0.015767	0.000982731	-0.00745047	0.0119249	-0.00161078	0.00865768	-0.0171846	0	-0.695658	-1.21993	-0.500702	346	18	0	4	0	5	0	19	0	3	0	1	0	4	0	28	4	43	3	90	5	7	1	18	0	25	1	106	6
F0174	REACH000287	0	Male	3.78	PB	C	-0.0310478	-0.000508198	-0.00350656	-0.0208412	0.00163683	-0.0233381	-0.0119025	0.00402918	0.0140856	0.000556448	0	-1.1613	0.11755	-0.10488	368	20	0	4	0	2	0	18	0	1	0	1	0	2	0	29	2	44	5	98	5	6	1	14	0	20	1	121	4
F0175	REACH000288	1	Male	7.92	PB	C	-0.0281339	-0.00722234	-0.00642847	-0.0120368	-0.000105969	-0.00986004	0.0157027	-0.0040324	-0.0263285	-0.00590517	1	-0.732483	-0.161393	-0.17153	328	82	0	5	1	4	0	15	2	2	0	2	0	4	0	22	6	55	11	89	17	10	1	18	4	28	5	136	32
F0175	REACH000291	0	Male	6.04	PB	C	-0.0251781	-0.0047363	-0.00621548	-0.0155169	-0.00556385	-0.0157566	0.0120875	-0.000448316	0.00126084	-0.0127268	0	-1.1131	-0.0958799	0.639168	326	64	0	6	1	3	0	17	1	2	0	2	0	4	0	30	3	52	7	92	18	9	0	23	2	32	2	119	20
F0175	REACH000292	1	Male	9	PB	C	-0.0286403	-0.00159183	-0.00443247	-0.013624	-0.00386265	-0.0152543	0.00189249	0.00346923	-0.0256959	0.00533792	0	-0.595394	0.572539	0.351223	339	84	0	10	1	5	0	23	2	2	0	3	0	5	0	22	9	44	11	87	20	9	2	17	2	26	4	147	31
F0176	REACH000293	1	Male	3.5	PB	C	-0.0324108	-0.0094119	-0.00306796	-0.00871088	-0.00255541	0.0056349	0.0111216	-0.0118407	0.00878307	-0.0211096	0	-0.659541	-0.810799	0.212256	321	36	1	4	0	1	0	18	0	0	0	0	0	0	0	32	5	33	7	88	4	9	4	22	1	31	5	118	7
F0181	REACH000316	1	Female	3.18	PB	C	0.115483	0.0963619	-0.0278385	0.0268808	0.0191507	-0.00416952	0.0117325	-0.0380026	-0.0105426	0.00668304	1	-0.295717	-0.135063	2.53854	390	25	1	5	0	3	0	28	0	4	0	3	0	7	0	41	1	57	4	101	5	15	0	23	1	38	1	112	8
F0192	REACH000353	1	Male	0.34	PB	C	0.156025	0.102716	-0.049798	0.106046	0.0233385	-0.0236445	-0.00765857	-0.0499769	0.00968411	0.0247298	0	-0.00321037	0.348313	2.15613	457	0	0	3	0	2	0	16	0	0	0	1	0	1	0	42	0	62	0	110	0	14	0	32	0	46	0	133	0
F0192	REACH000356	0	Male	7.88	PB	C	0.153161	0.0958243	-0.0456776	0.0992645	0.0275248	-0.0270179	-0.00675664	-0.0456154	0.00826531	0.0228389	0	-0.00215277	-0.249877	0.741874	470	0	0	5	0	4	0	23	0	0	0	1	0	1	0	65	0	88	0	150	0	20	0	34	0	54	0	174	0
F0194	REACH000364	1	Male	1.09	PB	C	0.33649	0.285852	-0.116612	-0.0188005	0.0319625	0.00313781	-0.00600119	-0.000675342	0.00766783	-0.00052784	0	1.49292	1.05903	0.128138	458	3	0	2	0	2	0	15	0	0	0	0	0	0	0	48	0	55	0	123	2	8	0	30	0	38	0	128	0
F0194	REACH000367	0	Female	5.07	PB	C	0.350642	0.29396	-0.114628	-0.0316363	0.0279333	0.00779764	-0.00719837	0.00316345	-0.0132536	0.00278078	2	1.36328	1.62007	0.196747	504	12	0	6	0	1	0	21	0	0	0	1	0	1	0	53	0	84	1	141	5	9	0	35	0	44	0	175	3
F0203	REACH000400	1	Male	10.99	ONT	C	0.0631246	0.0253175	0.0639631	0.0498613	0.0101229	0.00112939	0.000424271	0.0264949	0.00413954	-0.0144076	0	-0.62474	-0.17599	-0.611502	421	323	0	5	2	4	6	18	9	0	2	0	2	0	4	44	34	79	54	167	93	11	6	40	28	51	34	240	75
F0203	REACH000403	1	Male	11.23	ONT	C	0.0722121	0.029487	0.0613825	0.0462659	0.00494663	-0.00118273	8.58e-05	0.0248379	0.00565272	-0.0146181	1	0.323023	-0.645434	-1.20736	425	341	0	4	3	2	4	19	6	0	2	0	0	0	2	45	26	83	45	185	97	16	7	37	14	53	21	211	99
F0203	REACH000404	1	Female	10.31	ONT	C	0.0516127	0.0179615	0.0609765	0.0499667	0.0128013	-0.000890063	-0.00102669	0.0273886	0.00300046	-0.0166309	1	0.280969	-0.534085	-0.608317	381	408	0	4	1	2	0	20	14	0	0	0	0	0	0	38	30	90	58	173	99	14	7	38	19	52	26	211	115
F0205	REACH000409	1	Female	10.92	ONT	C	0.0721763	-0.0204348	-0.0135121	0.149671	-0.0261325	0.00469345	-0.000486749	0.034115	0.00532644	-0.0244672	0	-1.23358	-0.691562	0.461337	382	225	0	7	2	7	2	18	6	1	0	3	0	4	0	50	20	91	24	149	66	16	4	32	10	48	14	195	61
F0205	REACH000412	0	Female	10.57	ONT	C	0.0730464	-0.0180889	-0.0259329	0.148612	-0.024799	0.00838535	0.0196634	0.0315961	-0.0150633	-0.0170067	0	-0.939015	-0.165858	-0.514173	395	234	0	7	1	9	1	10	6	1	0	2	1	3	1	56	30	88	30	154	67	10	3	28	10	38	13	208	72
F0205	REACH000413	0	Female	9.11	ONT	C	0.0656857	-0.0164566	-0.0160305	0.146281	-0.0244155	0.00715652	-0.00129509	0.0297622	0.0065952	-0.0217475	0	0.956645	-0.541923	0.495705	384	266	0	7	5	6	4	19	8	1	0	1	0	2	0	42	18	72	32	128	63	9	3	29	20	38	23	162	90
F0206	REACH000414	1	Male	7.24	ONT	C	0.0233063	0.00819064	0.0405641	-0.00905959	-0.000746298	0.00598347	0.0121608	0.00497251	-0.0217257	-0.0143293	0	-1.01874	-0.0305742	0.958942	307	420	0	5	4	2	6	23	14	1	1	1	0	2	1	27	41	56	56	107	103	6	6	22	17	28	23	141	127
F0206	REACH000417	0	Female	11.36	ONT	C	0.0344254	0.0173714	0.04721	-0.00686804	0.000125838	0.000789555	-0.00486658	0.0117269	-0.00127523	-0.0137237	1	-0.247151	-0.030367	-0.172644	328	278	0	2	3	0	2	22	7	0	0	2	1	2	1	44	17	70	36	134	59	14	4	31	12	45	16	202	70
F0206	REACH000418	0	Female	10.5	ONT	C	0.0315935	0.0221616	0.0459035	-0.0172036	0.00134873	0.00964494	0.01041	0.00430286	-0.0229262	-0.0128457	0	0.449761	-0.16055	-0.806127	328	290	0	3	2	3	3	21	8	0	0	1	0	1	0	38	26	83	42	134	72	14	6	20	13	34	19	193	80
F0207	REACH000419	1	Male	12.68	ONT	C	-0.0168189	-0.00767388	-0.00644269	0.00279043	0.00322356	0.0117614	0.0387019	0.0125007	0.0162823	0.00583992	0	-1.04911	-0.77946	1.78151	313	297	0	2	1	4	2	23	12	0	1	2	1	2	2	47	37	80	41	131	69	10	5	35	16	45	21	175	74
F0207	REACH000422	0	Male	10.71	ONT	C	-0.0227187	-0.00400504	-0.00525932	0.000795578	0.00642245	0.0221348	0.0663046	0.0203925	0.0171852	0.0197101	0	-0.850435	-0.881256	1.26528	316	307	0	2	1	2	6	27	9	0	0	3	1	3	1	39	23	55	40	130	51	15	2	28	15	43	17	184	93
F0208	REACH000423	1	Male	9.29	ONT	C	-0.0218865	-0.00019499	-0.00465579	-0.000964367	0.00260654	-0.002061	-0.00372775	0.00646885	0.00394699	-0.0118998	2	-1.00529	-0.428853	0.516947	341	385	0	3	3	5	3	19	9	0	0	0	1	0	1	39	38	49	61	136	95	5	4	30	21	35	25	166	100
F0208	REACH000426	1	Male	8.79	ONT	C	-0.020468	0.00487245	0.00135186	-0.00557827	-0.00207485	0.00202539	0.00368652	0.00505278	-0.00345016	-0.0126688	2	-0.620493	-0.695263	0.302179	341	352	0	3	6	3	6	14	14	0	1	1	0	1	1	55	31	63	47	143	103	11	4	35	17	46	21	170	88
F0208	REACH000427	1	Male	20.15	ONT	C	-0.0237339	-0.00418318	9.15e-05	0.00261961	0.000385928	0.00345505	-0.0106594	0.00526027	-0.000940219	-0.00202615	0	-0.469314	-0.649363	0.248604	333	197	0	2	2	3	2	27	10	0	1	1	1	1	2	36	10	38	27	113	48	9	3	23	13	32	16	165	58
F0208	REACH000428	1	Male	19.66	ONT	C	-0.0224899	0.00402082	0.00314134	0.00443177	-0.00362712	-0.011809	-0.0144536	0.00777838	0.00392419	-0.00509589	2	-0.645493	-1.05841	0.145108	340	170	0	2	3	3	3	18	6	0	1	0	0	0	1	38	17	44	29	131	55	9	5	34	15	43	20	138	37
F0210	REACH000435	1	Female	8.97	ONT	C	-0.0257375	-0.00522054	-0.00577295	-0.00459651	0.00353597	0.0220404	0.0188169	-0.000603538	-0.0213465	-0.00930208	1	0.449861	-1.26389	0.352612	299	455	0	4	2	4	11	13	13	0	1	3	2	3	3	36	50	54	59	96	108	15	14	20	23	35	37	110	127
F0058	REACH000441	0	Male	2.77	PB	C	0.00952712	-0.00466606	-0.00911876	0.0798959	0.0193562	-0.00321232	0.0321465	-0.0351837	0.0157352	0.0324158	0	-0.387279	-0.732332	0.808349	308	8	0	3	0	1	0	16	0	0	0	1	0	1	0	34	0	42	0	70	1	8	0	14	0	22	0	111	3
F0211	REACH000448	1	Male	9.51	ONT	C	0.12136	0.118244	0.141129	0.0111015	-0.00525302	0.00500907	-0.00192022	-0.00300085	0.00156521	0.000160767	1	0.681792	0.535485	0.588228	349	433	0	4	6	1	6	21	14	0	0	1	0	1	0	45	34	63	58	136	111	9	11	42	23	51	34	156	105
F0213	REACH000450	0	Female	1.67	PB	C	-0.0296258	-0.00345031	-0.000935353	0.00212734	0.00176507	-0.00107788	-0.0186578	0.0086005	-0.00696363	0.00362208	0	-1.96351	-0.963881	0.0480531	334	4	0	2	0	0	0	17	1	0	0	2	0	2	0	30	0	46	1	77	1	10	0	27	0	37	0	98	1
F0213	REACH000453	0	Female	7.12	PB	C	-0.0344002	-0.000281069	-0.00165726	0.00799735	-0.00578776	0.000488823	-0.00574534	0.0094065	0.00360875	-0.0109825	0	-1.17543	-0.617247	0.0662727	330	15	0	3	0	0	0	19	0	0	0	0	0	0	0	41	1	62	4	108	5	9	0	29	0	38	0	106	2
F0220	REACH000476	1	Male	14.2	ONT	C	-0.0141126	-0.0061818	-0.0056336	0.0186773	-5.1e-05	-0.0191634	-0.00326973	-0.00512994	0.000467435	0.00179664	1	-0.512643	-0.409376	0.803437	291	336	0	2	2	2	3	20	13	0	0	0	0	0	0	53	37	70	48	160	78	13	7	35	10	48	17	147	82
F0221	REACH000479	1	Female	16.01	ONT	C	-0.0262927	-0.00614787	-0.000980105	-0.00594762	-0.00247041	-0.0103733	-0.00928232	0.00423276	0.00208396	0.000610179	1	-2.0547	-1.35451	0.781576	346	232	0	3	2	3	4	9	11	0	0	1	1	1	1	42	28	78	29	182	70	10	1	47	9	57	10	210	54
F0221	REACH000482	0	Female	17.62	ONT	C	-0.0279269	-0.00678916	-0.00210831	-0.00548801	0.00050149	-0.00399728	0.000873926	0.000310875	-0.00058034	-0.00732063	2	-0.382765	-1.05338	-0.712985	320	199	0	5	1	5	3	13	5	0	0	2	0	2	0	48	22	84	28	176	50	12	1	38	6	50	7	217	51
F0221	REACH000483	0	Male	10.23	ONT	C	-0.0302777	-0.0102967	-0.00597311	0.00115435	0.0025772	-0.00130447	-0.0119527	0.00591363	0.00233449	0.00311059	0	-1.12252	-0.631108	0.362526	315	279	0	3	4	5	4	13	11	0	1	2	1	2	2	43	26	75	46	143	61	11	7	41	13	52	20	173	80
F0225	REACH000501	1	Male	9.65	ONT	C	-0.0200781	-0.00289973	-0.000486191	0.00117056	-0.00375495	-0.00154582	-0.0117445	0.00474379	-0.0123092	0.0082771	0	-1.2085	-0.705752	-0.318253	275	341	0	2	3	1	2	17	9	0	0	0	3	0	3	53	33	61	47	138	104	9	6	34	20	43	26	127	89
F0228	REACH000510	1	Female	10.84	ONT	C	-0.0103872	-0.00912513	-0.00482162	-0.0110411	-0.00664539	-0.0204473	-0.00614995	0.0101121	0.00620069	-0.00236392	0	0.720224	-1.05208	0.422966	323	394	0	2	9	0	4	15	13	0	0	0	1	0	1	40	36	64	51	107	93	9	3	36	21	45	24	140	123
F0228	REACH000513	0	Female	8.75	ONT	C	-0.0226515	-0.0107213	-0.00332601	-0.0210499	0.00297083	-0.0205287	-0.00532721	0.00411234	0.00518674	-0.00033782	2	-0.0917077	-0.83029	0.655552	322	402	0	3	1	4	2	13	15	0	0	1	1	1	1	39	37	58	55	111	97	6	4	36	22	42	26	137	117
F0229	REACH000514	1	Male	12.98	ONT	C	0.0228228	0.0313865	-0.020849	0.00049618	0.00626868	0.00181684	-0.00751347	-0.00302374	0.00825729	0.000480279	0	-0.850426	-0.596347	0.37731	371	224	0	3	4	5	5	12	14	0	1	1	1	1	2	66	9	84	26	184	53	17	3	40	7	57	10	217	60
F0229	REACH000517	1	Male	10.43	ONT	C	0.011665	0.0272092	-0.0181799	-0.00751735	0.000392119	0.0126754	0.0116577	-0.00792339	-0.0259586	0.000593557	0	-0.785971	-0.918617	0.333855	371	233	1	3	1	3	1	18	9	0	0	1	1	1	1	54	14	72	29	173	52	9	2	38	11	47	13	192	79
F0230	REACH000518	0	Female	9.47	ONT	C	-0.0235229	-0.00565271	-0.00214362	-0.0121982	-0.00315121	0.0264583	0.0418475	-0.00270729	0.0144493	-0.00275747	0	-1.67881	-0.626206	2.28376	335	273	0	5	1	3	0	18	7	0	0	0	1	0	1	41	19	85	38	135	72	4	3	42	14	46	17	175	70
F0230	REACH000519	0	Female	9.65	ONT	C	-0.0275099	-0.00729585	-0.00514303	-0.0118504	0.0015873	0.019998	0.0420021	-0.00637984	0.0161855	-0.0022587	1	-1.33297	-0.707167	0.884095	308	288	0	4	1	2	3	16	5	0	0	0	1	0	1	42	31	78	36	135	70	4	5	46	5	50	10	177	84
F0232	REACH000525	1	Male	0.53	PB	C	-0.0140123	-0.0126464	0.00226833	0.0446011	0.0186548	-0.00103714	0.00354789	0.00569306	-0.0157312	0.000962734	0	-0.667078	-0.824353	-0.0564974	316	1	0	1	0	0	0	11	0	0	0	1	0	1	0	32	0	40	0	80	1	8	0	23	0	31	0	88	0
F0232	REACH000528	0	Female	9.13	PB	C	-0.00995545	-0.0102402	0.00121015	0.0503979	0.00903545	0.00067042	0.000351091	0.00637102	-0.0159842	0.00118254	1	-1.28243	-1.51784	-0.498214	318	4	0	1	0	0	0	16	0	0	0	2	0	2	0	32	0	52	0	90	1	11	0	24	0	35	0	121	1
F0233	REACH000529	1	Male	7.75	ONT	C	-0.00890222	-0.014703	-0.00469021	0.0180904	0.0113949	0.0067997	0.000278205	0.0133463	-0.0230215	-0.00737691	2	0.0632688	-1.36355	0.685307	317	507	0	3	7	4	8	14	15	3	2	2	1	5	3	34	51	43	67	87	137	8	7	22	27	30	34	129	144
F0233	REACH000532_ONT	0	Male	9.7	ONT	C	-0.0129024	-0.012774	-0.00184729	0.00440334	0.00792729	-0.00302261	-0.00517673	0.0106591	-0.00587416	-0.00899359	0	-1.31908	-1.65899	0.326047	311	510	0	2	6	0	12	16	17	0	2	0	2	0	4	32	45	37	59	107	130	4	8	25	31	29	39	117	134
F0235	REACH000537	1	Male	3.47	PB	C	0.468791	0.411675	-0.122135	-0.0293936	0.043933	-0.016268	-0.0174098	0.00563996	0.0255743	0.00496407	0	2.94533	1.9714	0.489954	442	129	0	8	1	8	0	21	8	1	1	5	0	6	1	32	18	59	22	114	37	12	1	21	6	33	7	159	30
F0236	REACH000540	1	Male	11.79	ONT	C	0.0299305	-0.0109556	-0.0126697	0.152831	0.0251591	-0.0199401	0.0179602	-0.0878387	-0.0151849	0.0371485	0	1.1947	-0.445623	2.96448	383	353	0	6	6	3	6	22	18	0	1	1	2	1	3	55	27	74	54	154	73	12	5	31	18	43	23	175	93
F0236	REACH000543	0	Female	20.19	ONT	C	0.0339009	-0.0177428	-0.0152581	0.156273	0.0249298	-0.00316201	0.0478489	-0.071736	0.000666767	0.0517892	0	-0.162859	-0.134949	2.02939	352	263	0	4	3	5	4	21	7	0	0	1	2	1	2	72	27	114	41	225	57	21	6	53	12	74	18	291	88
F0237	REACH000544	1	Male	9.27	ONT	C	-0.032847	0.0104692	-0.00328989	-0.0172991	-0.00133813	0.00567738	-0.0181342	-0.0022401	0.00300898	0.00811766	3	0.543754	-0.598655	-0.234805	315	254	0	2	4	1	2	9	9	0	0	0	0	0	0	34	20	51	33	121	64	6	5	31	14	37	19	116	73
F0237	REACH000547	1	Female	8.43	ONT	C	-0.0334262	0.00277733	-0.000531347	-0.013036	0.000562255	0.0046921	-0.0159448	-0.00204585	0.00307079	0.00837758	2	1.02243	-0.0791462	0.275072	309	322	0	2	4	2	4	11	13	1	0	0	2	1	2	31	32	42	58	109	92	4	6	34	22	38	28	111	70
F0240	REACH000555	1	Female	10.59	ONT	C	0.230237	0.0709265	0.031564	0.0380607	-0.121904	0.022897	-0.0150178	0.0106172	0.0140519	-0.00813537	2	1.36249	1.24952	-1.50574	504	479	0	11	3	5	3	25	15	2	1	6	0	8	1	60	33	107	54	195	130	21	5	57	20	78	25	265	129
F0240	REACH000558	1	Male	11.54	ONT	C	0.248728	0.0849551	0.0398347	0.0356787	-0.12874	0.0291465	0.00719983	0.00940997	-0.00597678	-0.0033891	2	0.838634	1.31201	-0.573493	491	416	0	9	2	6	2	15	15	2	1	5	0	7	1	75	32	105	63	202	107	14	12	60	18	74	30	264	93
F0229	REACH000559	1	Male	8.35	ONT	C	-0.00521021	0.00713449	-0.0106992	0.0012063	0.0019136	0.00234512	-0.00567275	-0.00353714	0.00444581	0.00330351	0	-0.703711	-0.307909	0.276361	358	249	1	3	4	0	1	20	12	0	1	1	0	1	1	54	16	68	25	141	51	9	6	30	10	39	16	182	89
F0241	REACH000560	1	Male	9.18	ONT	C	0.223452	0.117903	0.203398	0.0119139	0.00507292	0.0117389	-0.00268635	0.0145689	-0.0254261	0.00388457	0	1.29967	1.2003	-1.10584	413	338	0	3	2	1	1	14	11	0	0	0	0	0	0	56	28	100	37	144	95	16	6	37	12	53	18	217	75
F0241	REACH000563	0	Female	8.68	ONT	C	0.2241	0.139623	0.218911	0.00584039	0.00327183	0.00634039	-0.000580205	0.0105091	-0.0129363	-0.000450271	0	1.24685	1.00604	-1.32034	434	367	0	2	4	1	3	20	13	0	1	0	1	0	2	57	26	91	45	141	92	21	7	27	16	48	23	200	82
F0242	REACH000564	1	Male	18.1	ONT	C	0.176234	0.127614	0.182722	0.0227086	0.00327984	0.0162509	0.0221011	0.0121707	-0.0448465	-0.00877553	3	0.632776	0.952419	-1.49451	389	982	0	3	12	1	11	20	23	1	3	1	0	2	3	39	87	57	125	140	226	11	22	32	39	43	61	171	277
F0242	REACH000567	0	Female	8.58	ONT	C	0.184119	0.132292	0.181791	0.0157683	0.00345175	0.00856005	0.00604294	0.00717336	-0.0256359	-0.00310831	0	0.255236	0.46845	-1.61373	384	375	0	2	2	1	4	12	8	0	1	0	0	0	1	60	23	77	32	185	102	10	5	41	16	51	21	194	108
F0242	REACH000568	0	Female	13.34	ONT	C	0.176993	0.116471	0.169119	0.025657	0.00613793	0.0106022	0.00545681	0.00871721	-0.0264087	-0.000463224	0	0.489933	0.954527	-1.19446	381	275	0	3	3	3	3	25	9	0	1	1	1	1	2	81	22	103	33	199	67	19	4	55	12	74	16	228	70
F0245	REACH000578	1	Female	10.26	ONT	C	-0.0273915	-0.0100813	-0.000261271	-0.00858705	-8.55e-05	0.0159592	0.00181942	0.0051429	0.00125371	-0.00403332	2	-0.238648	-0.630751	-0.613917	330	325	0	2	0	1	2	18	3	2	0	0	0	2	0	37	32	63	48	117	79	13	7	35	20	48	27	143	102
F0245	REACH000581	0	Female	12.32	ONT	C	-0.0260785	-0.00724446	-0.00216997	-0.00935668	1.13e-05	0.0221258	0.0393031	0.0119756	0.013676	0.0135502	2	-1.13866	-1.0781	-0.491428	324	277	0	2	1	1	1	21	5	1	1	1	0	2	1	49	23	70	37	149	63	15	5	30	14	45	19	154	84
F0250	REACH000602	1	Female	7.9	ONT	C	0.0943172	0.0580117	0.0916264	-0.00139108	-0.000204062	0.005908	-0.00129319	-0.00426791	0.00196783	-0.0123283	0	0.328977	-0.489529	-1.43918	380	687	0	5	5	5	5	25	16	2	0	0	3	2	3	38	58	66	92	127	168	11	16	26	34	37	50	146	190
F0229	REACH000626	1	Male	10.51	ONT	C	0.0164036	0.0286536	-0.0201832	-0.00348703	0.00212244	0.00511957	0.0113885	-0.00700118	-0.0224137	-0.00346934	0	-1.55842	-0.776359	-0.430758	372	283	0	2	3	4	4	19	6	0	0	0	0	0	0	56	19	75	29	155	73	8	3	31	19	39	22	175	88
F0256	REACH000630	0	Female	8.18	PB	C	0.220604	0.189126	-0.0815578	-0.0127946	0.0179144	-0.00435232	0.0139605	0.00144581	0.00623842	-0.0255227	0	0.850193	0.43967	-0.666568	391	218	0	6	4	4	3	15	7	2	0	0	0	2	0	36	23	54	30	146	56	5	3	31	8	36	11	147	49
F0259	REACH000640	1	Female	1.66	PB	C	-0.0221462	0.00185669	-0.000288528	-0.00223675	0.000426982	0.00261734	-0.0221269	0.00600359	0.00878397	-0.00112666	0	-0.804375	-1.21987	-0.0649808	314	4	0	4	0	2	0	13	0	0	0	1	0	1	0	27	0	45	0	76	0	7	0	18	0	25	0	97	3
F0259	REACH000643	1	Male	2.08	PB	C	-0.0252827	-0.00234734	0.00140344	0.000248102	0.00239799	-0.00165949	-0.0182774	0.00284117	0.00803772	0.000697406	0	-0.574217	-0.848596	1.24207	325	9	0	4	0	2	0	16	0	0	0	1	0	1	0	22	0	40	3	67	0	7	0	10	1	17	1	103	2
F0260	REACH000644	1	Male	0.49	PB	C	-0.025681	-0.00542416	-0.00369978	-0.0114969	0.00955025	0.00691699	0.00870912	-0.00841979	0.00363806	-0.0208047	2	-1.12961	-0.57647	-0.0286291	305	0	0	4	0	2	0	18	0	1	0	0	0	1	0	22	0	35	0	78	0	3	0	23	0	26	0	85	0
F0262	REACH000650	1	Male	3.3	PB	C	0.22229	0.102564	-0.0501123	0.0927835	-0.268394	0.034143	0.0023249	0.00486519	-0.00548407	-0.0177552	1	0.67294	1.93411	0.470817	468	17	0	5	0	2	0	23	0	0	0	2	0	2	0	49	1	70	1	125	6	8	0	38	1	46	1	156	8
F0262	REACH000653	1	Male	5.3	PB	C	0.221654	0.109686	-0.051206	0.0922585	-0.265016	0.0374728	-0.0128137	0.0102092	-0.00102691	-0.00325645	0	0.395698	1.64752	0.621818	459	26	0	5	0	1	0	25	0	0	0	2	0	2	0	49	3	66	5	144	8	9	0	31	2	40	2	156	9
F0262	REACH000654	0	Female	5.88	PB	C	0.224962	0.107417	-0.0531903	0.0870812	-0.263774	0.0425781	-0.00259571	0.00571712	-0.00218961	-0.0143605	0	0.253438	1.64649	0.601687	440	29	0	6	0	1	0	22	0	0	0	1	0	1	0	44	4	59	3	143	9	11	0	34	1	45	1	171	12
F0266	REACH000660	1	Female	8.57	ONT	C	0.460363	0.388537	-0.151967	-0.0232298	0.0273906	0.00915338	0.00202029	0.00947625	3.69e-05	-0.000367107	0	1.87282	1.68235	-0.251083	466	535	0	3	4	1	8	22	12	0	1	1	0	1	1	58	53	65	77	175	126	17	15	40	28	57	43	177	158
F0266	REACH000663	0	Male	10.64	ONT	C	0.464341	0.385613	-0.153238	-0.0330602	0.0297578	0.0127591	0.018026	0.00610105	-0.000832736	-0.0160084	0	1.81747	1.57617	-0.651857	463	344	0	1	1	0	4	15	7	0	1	2	0	2	1	76	29	96	40	196	99	14	9	47	17	61	26	220	96
F0268	REACH000671	1	Male	7.6	PB	C	0.0193499	-0.0182662	-0.0112561	0.14721	0.0293217	-0.0198499	-0.0158467	-0.0298523	-0.00465389	0.0213657	0	-0.545903	-1.1517	2.01728	362	115	0	6	1	5	1	14	3	2	0	3	0	5	0	35	13	50	23	124	31	7	6	24	7	31	13	130	24
F0268	REACH000674	0	Female	8.16	PB	C	0.018675	-0.0163121	-0.0180438	0.134539	0.0268553	-0.0217902	-0.0140561	-0.0331725	-0.00690261	0.0187469	0	-0.407307	-1.03815	2.04754	352	131	0	6	1	5	0	14	2	2	0	3	0	5	0	32	15	56	21	105	43	12	3	29	8	41	11	136	30
F0270	REACH000681	1	Male	10.04	ONT	C	-0.0303359	-0.00513293	-0.00316674	-0.0156726	-0.00187291	0.0157877	0.017784	-0.00226623	-0.0196218	-0.022165	0	-0.868256	-0.621126	-0.938029	286	381	0	3	7	1	6	20	9	0	0	2	1	2	1	26	35	55	49	103	106	8	7	21	15	29	22	125	110
F0270	REACH000684	0	Male	7.84	ONT	C	-0.021597	-0.00773728	-0.00524344	-0.00936869	0.00375581	0.019086	0.0169334	-0.00221507	-0.021031	-0.0170645	0	-0.757749	-0.880656	-1.02206	318	519	0	3	6	1	5	18	18	1	0	2	0	3	0	30	45	61	65	106	130	10	8	24	16	34	24	114	122
F0270	REACH000685	0	Male	11.88	ONT	C	-0.029528	-0.00755316	-0.00381173	-0.00973117	0.00723667	0.0166136	0.00303787	0.00110065	-0.0233486	-0.00445793	0	-1.55689	-0.87459	-1.04244	309	370	0	3	2	2	1	16	7	1	0	3	1	4	1	25	25	57	41	112	92	11	11	27	11	38	22	117	126
F0275	REACH000701	1	Male	1.24	PB	C	0.107126	0.0877345	0.145438	-0.00934585	-0.0115177	7.69e-05	0.00493041	-0.00612836	0.0107204	-0.011888	1	0.0213727	0.315703	-0.505623	419	3	1	15	0	11	0	21	0	4	0	4	0	8	0	39	1	40	1	106	1	12	0	35	0	47	0	102	0
F0276	REACH000705	1	Male	1.35	PB	C	-0.0301946	0.000124774	-0.000564111	-0.00771623	0.00137132	0.0237769	0.071303	0.0183182	0.025728	0.0405014	0	-0.96658	-1.00579	1.22238	325	22	1	3	0	3	1	22	1	2	0	1	1	3	1	32	1	34	0	84	6	5	1	27	0	32	1	95	5
F0276	REACH000708	0	Male	6.62	PB	C	-0.02744	0.00658265	-0.00669752	-0.00547598	0.00409189	0.000612828	-0.00325689	0.00164661	0.0137566	-0.000847201	1	-0.793232	-1.20757	-0.690258	350	43	1	6	1	4	0	19	2	2	0	2	0	4	0	37	4	41	4	112	9	8	2	31	0	39	2	124	8
F0281	REACH000727	1	Female	9.42	PB	C	0.0648545	0.0383763	0.0797217	0.0292044	0.029906	0.0171629	-0.00433893	0.0195534	0.0174889	-0.0191849	1	0.928664	0.294389	-0.585741	418	0	0	1	0	2	0	14	0	0	0	2	0	2	0	48	0	67	0	131	0	9	0	30	0	39	0	163	0
F0281	REACH000730	0	Male	2.35	PB	C	0.0839406	0.0440283	0.0994015	0.0309565	0.025785	0.0205096	0.0278743	0.0283443	0.0248561	0.00782624	1	0.235433	0.279806	-0.967797	350	0	0	3	0	1	0	13	0	0	0	1	0	1	0	35	0	44	0	96	0	6	0	23	0	29	0	108	0
F0284	REACH000747	1	Male	4.88	PB	C	0.163167	0.116174	0.170058	0.019749	0.0189961	0.0019886	-0.018776	0.0168889	0.00735497	-0.00432264	1	0.0466053	1.13026	0.0453028	384	21	0	3	0	0	0	21	1	0	0	1	0	1	0	48	4	62	5	103	3	14	1	25	0	39	1	126	6
F0284	REACH000750	1	Male	2.05	PB	C	0.159814	0.095377	0.154031	0.0227262	0.0148299	-0.000947479	-0.0205293	0.0161274	0.00799981	-0.00387411	0	0.802942	1.15626	0.207836	419	13	0	5	0	0	0	24	1	0	0	1	0	1	0	43	1	54	1	110	2	10	0	26	0	36	0	124	3
F0287	REACH000751	1	Male	0.09	PB	C	0.228687	0.204528	-0.0582329	0.0157689	0.0295389	-0.00474782	0.0119113	-0.00466241	0.00745107	-0.0240005	1	0.684799	0.805946	-1.234	389	0	0	2	0	0	0	17	0	0	0	0	0	0	0	35	0	51	0	104	0	9	0	30	0	39	0	104	0
F0288	REACH000754	1	Male	0.35	PB	C	0.165603	0.0980419	0.156365	0.0221789	0.0128181	0.0136104	0.00246812	0.0182778	-0.0378301	0.0101304	1	-0.449444	0.422543	-0.0423776	352	0	0	5	0	4	0	12	0	0	0	2	0	2	0	31	0	53	0	77	0	8	0	22	0	30	0	93	0
F0290	REACH000762	1	Male	3.79	PB	C	-0.027901	0.000946123	-0.00441304	-0.0085142	-0.00331303	-0.000918303	-0.00142033	0.00854761	0.00125657	-0.00056943	0	-1.91981	-0.828533	1.34914	335	7	0	5	0	4	1	8	1	0	0	1	0	1	0	28	0	34	0	86	3	7	1	22	0	29	1	118	0
F0290	REACH000765	0	Female	0.66	PB	C	-0.0308093	-0.00186696	-0.00146722	-0.00712188	0.00146511	-0.013644	0.00242915	0.0120352	-0.000387601	-0.00613547	0	-1.01055	-0.575134	0.0991102	340	1	0	3	0	1	0	10	0	0	0	1	0	1	0	25	0	38	0	77	0	6	0	25	0	31	0	108	1
F0290	REACH000766	0	Female	5.83	PB	C	-0.0284692	-0.00516679	-0.00580759	-0.00901277	-0.00807365	3.76e-05	0.00745632	0.00562909	0.00276202	-0.00794436	0	-1.77446	-1.04583	0.0708706	311	4	0	4	0	2	0	10	0	0	0	1	0	1	0	27	1	35	0	89	2	7	0	26	0	33	0	125	1
F0291	REACH000767	1	Male	6.31	PB	C	0.0876902	-0.0122734	-0.0170865	0.152272	-0.022385	0.00810486	-0.00208275	0.0179638	-0.00464884	-0.00684545	1	1.15867	-0.264074	-0.0257732	432	0	1	5	0	8	0	21	0	3	0	5	0	8	0	38	0	55	0	143	0	14	0	29	0	43	0	141	0
F0291	REACH000770	0	Female	4.83	PB	C	0.102736	-0.00771416	-0.0259488	0.147962	-0.0273779	0.00971875	0.00260877	0.0137086	-0.00359577	-0.0126967	0	1.47988	0.858512	0.673642	438	1	0	6	0	7	0	17	0	3	0	6	0	9	0	47	0	67	1	125	0	12	0	29	0	41	0	141	0
F0001	REACH000107	1	Female	9.87	ONT	P	-0.0224032	0.000409825	0.00284537	-0.0193124	-0.0137689	-0.0143836	0.00724865	0.00209601	0.00539857	-0.0149828	0	-0.169338	-0.613645	0.867814	376	456	0	2	8	2	4	24	18	0	1	1	1	1	2	53	31	77	57	134	100	10	13	29	24	39	37	176	118
F0001	REACH000226	1	Male	29.45	ONT	P	0.0240226	-0.0134816	-0.00393569	0.129597	0.0305866	-0.00772651	-0.00221156	-0.022159	0.0051497	-0.000823745	0	-0.692394	0.117871	1.38774	419	353	0	3	0	3	4	25	10	0	0	1	1	1	1	56	31	95	41	200	93	15	8	36	16	51	24	237	94
F0026	REACH000269	0	Female	1.17	PB	P	0.100551	-0.0477798	-0.0174352	0.153686	0.00529206	-0.00948688	-0.0207726	0.0341902	0.0158955	-0.0119245	1	0.417683	0.915422	-0.620794	517	1	0	3	0	4	0	19	0	2	0	3	0	5	0	39	0	62	0	127	0	9	0	45	0	54	0	148	0
F0026	REACH000270	0	Male	0.71	PB	P	0.0916714	-0.0378469	-0.0221343	0.163193	0.00786434	-0.00684066	-0.0237162	0.0408	0.00666598	-0.0129158	0	-0.473303	0.726214	1.64453	440	0	0	4	0	3	0	17	0	0	0	0	0	0	0	33	0	54	0	109	0	10	0	31	0	41	0	119	0
F0058	REACH000439	0	Female	2.37	PB	P	-0.0253271	-0.00328875	0.00375706	-0.00482818	0.00765015	0.00563297	0.0321029	0.00950971	0.0200071	0.0163825	2	0.687422	-0.891545	0.768866	299	9	0	3	1	2	1	10	1	0	0	1	0	1	0	26	0	37	1	64	1	6	0	15	0	21	0	102	4
F0058	REACH000440	0	Male	2.75	PB	P	0.0349935	-0.0181281	-0.0140792	0.165369	0.0222409	-0.0170484	0.0152686	-0.0907932	-0.0189212	0.0348316	0	0.0691481	-0.369356	0.960026	344	18	0	1	0	0	0	14	0	0	0	0	0	0	0	29	1	47	2	85	3	13	0	18	0	31	0	113	7
F0065	REACH000066	0	Female	1.61	PB	P	0.243117	0.0497994	0.158347	0.0114105	0.00472778	0.0076903	-0.00660524	0.00826118	-0.0119997	-0.00990609	1	1.07171	1.6453	-1.21067	558	1	0	3	0	0	0	19	0	0	0	0	0	0	0	51	0	73	0	151	0	13	0	32	0	45	0	176	1
F0065	REACH000067	0	Male	1.42	PB	P	0.245851	0.155945	0.240343	0.00297272	0.00262244	-0.000228025	0.00467836	-0.00235531	0.0113709	-0.0271169	0	0.931995	1.01277	-1.56012	469	0	0	8	0	5	0	18	0	1	0	2	0	3	0	46	0	46	0	115	0	8	0	34	0	42	0	149	0
F0078	REACH000087	0	Female	2.75	PB	P	0.129968	0.0803867	0.132056	0.0295832	0.0201558	0.00797149	-0.00238285	0.0144683	0.00625336	-0.0183033	0	0.849335	0.788198	-0.583833	422	22	0	3	0	2	0	16	0	0	0	0	0	0	0	46	3	51	6	108	6	7	0	35	1	42	1	153	3
F0078	REACH000088	0	Male	3.3	PB	P	-0.03448	-0.00322227	-0.00719441	-0.00100592	0.00701162	0.02083	-0.00979319	0.0152898	-0.0209049	-0.000666553	0	-0.236042	-0.49921	-0.232767	346	22	0	2	0	0	0	14	1	0	0	1	0	1	0	43	2	58	0	109	6	9	0	37	1	46	1	118	10
F0081	REACH000093	0	Female	4.63	PB	P	-0.0270824	0.00355451	-0.00317425	-0.000205621	-0.00455525	0.000972307	-0.00406384	-0.0110241	0.00581412	-0.00949554	2	-1.34659	-0.781282	-0.0602953	374	64	0	3	0	2	3	16	1	0	0	2	0	2	0	37	7	48	4	93	23	6	2	29	3	35	5	123	15
F0081	REACH000094	0	Male	4.94	PB	P	-0.0286219	-0.00665812	-0.00591295	0.00435867	2.34e-05	0.011374	0.031338	0.00800181	0.0235948	0.0342658	0	0.0646095	-0.761076	0.855469	373	71	0	1	0	0	0	22	2	0	1	0	0	0	1	36	8	56	9	93	16	9	1	27	5	36	6	129	21
F0083	REACH000098	1	Female	3.61	PB	P	0.207402	0.138305	0.215592	0.0143081	0.00122595	0.00114111	-0.0161351	-0.000919434	0.00933276	0.00660815	0	0.670367	1.29568	-1.02532	450	102	0	3	0	1	1	26	2	1	0	0	2	1	2	50	13	52	14	119	32	5	1	22	11	27	12	160	30
F0083	REACH000099	0	Male	5.02	PB	P	-0.00358831	-0.0233664	-0.000886756	0.0484595	0.0141622	0.00286161	0.00227881	0.00561242	0.0102643	-0.027055	0	0.993486	-0.882599	0.636273	388	101	0	5	0	1	0	19	0	1	0	0	0	1	0	52	8	68	12	117	29	10	1	36	4	46	5	123	23
F0101	REACH000121	0	Female	3.81	PB	P	-0.0283205	-0.00482149	-0.00662195	0.000239904	-0.00235751	-0.0182481	0.0558635	0.0210568	-0.0135139	0.0250336	0	-0.132996	-1.07554	-1.60951	305	46	0	3	0	3	0	16	1	0	0	2	0	2	0	22	3	42	6	76	12	5	2	20	4	25	6	101	12
F0101	REACH000122	1	Male	4.1	PB	P	0.0220743	-0.014286	-0.0118341	0.135293	0.0129737	-0.017377	-0.000606604	-0.0770991	0.00435878	0.00987214	0	-0.97594	-0.13202	0.764084	350	43	0	1	0	2	0	12	1	0	0	0	0	0	0	31	1	56	4	94	11	9	1	26	0	35	1	106	15
F0125	REACH000155	0	Female	6.31	ONT	P	-0.0266145	-0.00183043	-0.00731769	-0.0277445	-0.00728818	-0.00109116	0.0471854	0.00231939	0.0201735	0.0180526	0	-0.00655806	-0.70318	0.397489	329	462	0	6	6	0	9	20	9	0	1	0	0	0	1	35	43	53	69	108	116	8	10	27	22	35	32	135	127
F0125	REACH000156	0	Male	6.7	ONT	P	0.03084	-0.0137607	-0.0137818	0.159543	0.0333698	-0.01911	0.0416474	-0.0859316	0.0147091	0.0614131	0	0.457156	-0.981372	1.08283	372	477	0	4	5	0	8	25	14	0	2	0	0	0	2	35	37	56	69	106	108	9	9	22	23	31	32	155	114
F0128	REACH000160	0	Female	2.07	PB	P	-0.0257745	0.00059787	0.00278475	-0.00966098	-0.00288246	-0.00321712	0.0237835	0.0121472	0.00335165	0.0190147	0	0.997458	-0.328801	1.10517	420	5	0	4	0	1	0	19	0	0	0	1	0	1	0	44	1	51	1	113	1	7	0	27	1	34	1	123	2
F0128	REACH000161	0	Male	3.36	PB	P	0.0431133	-0.0143675	-0.0129366	0.15582	0.0244238	-0.0231681	0.0510005	-0.0731877	0.0255748	0.0567784	0	0.402293	-0.118058	0.660107	409	19	0	2	0	0	0	17	0	0	0	1	0	1	0	35	3	59	5	114	6	7	1	26	2	33	3	138	6
F0136	REACH000183	0	Female	3.24	PB	P	0.238689	0.207345	0.275166	-0.00726098	0.00608963	-0.00510411	-0.00669237	-0.00495493	0.00662449	0.00235406	0	0.312364	0.93595	-0.470056	415	22	0	2	0	0	0	19	0	0	0	0	0	0	0	35	2	51	3	116	3	8	0	27	1	35	1	145	9
F0136	REACH000184	0	Male	3.15	PB	P	-0.028877	-0.00455705	0.00490593	0.0182783	0.00556507	0.0123352	-0.00990665	0.0286131	-0.022811	0.00118538	0	-0.915432	-1.03094	1.29035	364	13	0	3	0	2	0	21	0	0	0	2	0	2	0	36	1	43	1	109	3	8	1	31	0	39	1	105	5
F0143	REACH000195	0	Female	2.67	PB	P	-0.0296468	0.00110538	0.00253189	-0.00984451	-0.00866862	-0.0131821	-0.0209593	-0.00315996	-0.0048943	0.0143858	0	0.0967041	-1.24082	0.522366	379	14	0	5	0	3	1	18	0	1	0	0	0	1	0	16	3	56	3	86	3	8	2	16	1	24	3	127	5
F0143	REACH000196	0	Male	3.71	PB	P	-0.0239941	-0.00628248	0.0022998	0.000644809	0.00682972	0.00272746	-0.0290297	0.0166244	-0.00641354	0.0133402	0	-0.296158	-0.325372	-0.0307183	365	10	0	2	0	1	0	19	0	0	0	0	0	0	0	24	0	51	1	89	4	13	0	16	0	29	0	143	3
F0152	REACH000215	0	Female	3.27	PB	P	0.0201288	0.0104755	-0.00831761	0.0655537	-0.0207428	-0.0325807	-0.00845861	0.0438517	-0.0080369	-0.00095132	1	0.144962	0.340654	-1.00485	410	11	0	7	0	1	0	34	0	0	0	1	0	1	0	32	0	41	1	108	2	9	0	19	2	28	2	149	4
F0152	REACH000216	0	Male	3.04	PB	P	-0.00414861	0.000644485	-0.00872583	0.0583355	0.00582357	-0.026952	0.0224001	0.021847	0.00960957	-0.0453652	0	0.203364	-0.302565	-0.335086	376	2	0	2	0	1	0	23	0	1	0	0	0	1	0	22	0	49	0	96	0	11	0	20	0	31	0	119	2
F0154	REACH000220	0	Female	3.82	PB	P	0.23318	0.0617249	0.0833517	0.0129103	0.0241146	0.00742047	-0.00244751	0.0163094	-0.0247636	-0.00212548	0	0.845255	0.865407	0.274845	539	48	0	3	0	2	0	19	0	0	0	0	0	0	0	48	3	66	8	145	11	13	0	31	4	44	4	167	13
F0154	REACH000221	0	Male	5	PB	P	0.212781	0.149803	0.210032	0.00350067	0.00935557	0.0183685	0.0436248	0.00641278	-0.0116633	0.00155668	0	0.0549579	-0.0424636	-0.890417	469	60	0	4	0	2	0	18	0	0	0	1	0	1	0	44	7	59	10	119	11	9	2	27	3	36	5	171	12
F0156	REACH000267	0	Female	1.51	PB	P	0.481354	0.422205	-0.14753	-0.0327601	0.0498675	0.0031307	0.0161499	-0.00312806	-0.00848674	-0.0171467	0	2.44815	2.74345	2.07597	435	0	0	5	0	1	0	17	0	1	0	1	0	2	0	37	0	51	0	110	0	8	0	29	0	37	0	141	0
F0156	REACH000268	0	Male	0.87	PB	P	0.484649	0.424736	-0.142039	-0.0348341	0.0540037	-0.00682517	-0.000182953	-0.00926822	0.0137762	-0.0088478	0	2.41257	1.95038	1.62781	502	0	0	2	0	0	0	14	0	1	0	2	0	3	0	50	0	62	0	141	0	13	0	39	0	52	0	158	0
F0159	REACH000230	0	Female	0.92	PB	P	-0.0316178	-0.00633303	-0.00167903	-0.0113026	0.00414889	0.00902045	0.0102841	-0.00225493	0.0121633	-0.0258567	0	-0.00320204	-0.263145	0.197807	359	0	0	4	0	2	0	13	0	0	0	0	0	0	0	28	0	47	0	76	0	2	0	19	0	21	0	109	0
F0159	REACH000231	0	Male	0.4	PB	P	-0.025949	-0.0039147	-0.00299862	0.000849213	0.00806179	-0.00159758	-0.0210707	0.0108424	0.011018	-0.000658737	0	0.481331	-0.398344	-0.045309	395	0	0	2	0	1	0	17	0	0	0	0	0	0	0	22	0	41	0	79	0	5	0	19	0	24	0	112	0
F0161	REACH000234	0	Female	7.19	PB	P	0.107005	0.0628964	0.11638	0.0347527	0.0229947	0.0109101	-0.0246744	0.0224768	0.0090201	0.000369951	0	-0.11565	0.800823	-0.658239	439	118	0	2	1	2	1	26	1	0	0	2	1	2	1	52	11	58	17	136	23	8	3	40	6	48	9	170	36
F0161	REACH000235	0	Male	5.07	PB	P	0.142714	0.0774118	0.136536	-0.00351258	0.00697843	0.010776	0.00528801	-0.00300257	-0.0236091	-4.3e-05	0	0.156363	0.0219204	-1.56274	442	119	0	2	1	0	1	16	1	0	0	0	0	0	0	35	7	56	15	109	22	6	3	28	6	34	9	172	37
F0166	REACH000247	0	Female	1.92	PB	P	0.186745	0.105309	-0.0329538	0.0725974	-0.235588	0.0299438	-0.0164166	0.00498967	-0.0126604	0.00622516	0	0.719125	1.0315	2.49587	440	1	0	2	0	2	0	18	0	0	0	1	0	1	0	53	0	65	0	107	0	6	0	38	0	44	0	119	0
F0166	REACH000248	0	Male	1.23	PB	P	0.242878	0.132803	-0.0532897	0.0753307	-0.241648	0.0258191	-0.0194278	0.0054065	0.0260618	-0.0127578	1	1.1346	0.563936	-0.00783738	407	0	0	1	0	1	0	16	0	0	0	1	0	1	0	39	0	55	0	108	0	7	0	34	0	41	0	122	0
F0174	REACH000285	0	Female	3	PB	P	-0.0211621	-0.008637	-0.0042544	-0.00744203	0.00692661	-0.0131914	-0.0035611	0.00237177	0.00816109	-0.0107668	0	-0.803317	-0.272891	-0.140468	359	16	0	4	0	1	0	20	1	0	0	2	0	2	0	36	4	44	3	94	4	9	0	14	1	23	1	109	6
F0174	REACH000286	0	Male	2.71	PB	P	-0.0309419	-0.00170913	0.000896567	-0.0240451	-0.000851462	-0.0112479	0.000792361	0.000164877	0.0140775	-0.00565561	0	-0.729243	-0.414763	-0.395397	350	14	0	3	0	7	0	12	0	3	0	0	0	3	0	30	1	44	2	93	3	5	0	18	1	23	1	93	6
F0175	REACH000289	0	Female	6.11	PB	P	-0.0259268	-0.00317571	-0.00561739	-0.0125178	0.00185636	-0.0206519	-0.00817831	0.00267467	0.00156115	0.0047407	1	-1.15204	-0.346599	-0.592645	335	63	0	5	0	3	0	17	1	2	0	2	0	4	0	29	6	54	7	85	19	10	1	24	3	34	4	119	22
F0175	REACH000290	0	Male	4.41	PB	P	-0.0257961	-0.00900984	-0.00273268	-0.014378	-0.00729705	0.00137966	0.0208694	0.00325145	-0.030377	-0.0137521	0	-0.287956	0.136284	0.913032	319	69	0	5	1	2	0	19	1	0	0	1	0	1	0	21	7	42	11	89	14	6	0	16	6	22	6	109	23
F0176	REACH000294	0	Female	2.98	PB	P	-0.0308232	-0.00505402	-0.00140993	-0.000629031	0.000994354	0.00103029	-0.00762951	-0.00766086	0.00617558	0.005159	0	-0.578431	-1.16731	0.94036	312	40	0	4	0	3	2	19	1	0	0	1	1	1	1	30	9	44	6	75	8	8	1	23	4	31	5	107	10
F0176	REACH000295	0	Male	4.36	PB	P	-0.0307346	-0.00682505	-0.000771884	-0.015641	-0.00751633	0.00887938	0.00186591	-0.00495996	-0.00327247	-0.0163922	0	-1.16017	-0.345571	-1.0959	315	47	0	3	0	2	0	14	0	2	0	2	0	4	0	33	2	38	4	81	8	9	1	22	0	31	1	139	15
F0181	REACH000314	0	Female	4.03	PB	P	0.21216	0.199849	-0.0605246	-0.0225149	0.0186174	0.00728818	0.00525108	-0.00162451	-0.0118262	0.00116268	1	-0.192755	-0.0888135	1.32326	387	27	0	5	0	3	0	25	2	3	0	2	0	5	0	43	3	48	3	106	8	10	0	30	3	40	3	134	8
F0181	REACH000315	0	Male	4.01	PB	P	0.00465189	-0.0159258	-0.00438078	0.069695	0.0110012	-0.015172	0.00781826	-0.0621925	0.0132812	0.00552107	0	-0.194687	-0.434834	3.6648	352	13	0	5	0	5	0	25	0	2	0	2	0	4	0	41	3	53	3	117	4	15	1	27	0	42	1	101	4
F0192	REACH000354	0	Female	2.9	PB	P	0.252008	0.191896	-0.0631223	0.063075	0.0241795	-0.0214898	-0.00707576	-0.0252375	0.0109261	0.0125002	0	0.969694	0.947189	0.782989	459	0	0	4	0	2	0	18	0	0	0	1	0	1	0	41	0	66	0	135	0	15	0	31	0	46	0	143	0
F0192	REACH000355	0	Male	0.54	PB	P	0.0379546	-0.0097388	-0.025023	0.157544	0.0199396	-0.0324182	0.00477874	-0.0780003	0.0039357	0.0319199	0	-0.335714	-0.884657	2.79101	425	0	0	2	0	1	0	14	0	0	0	1	0	1	0	39	0	53	0	103	0	11	0	27	0	38	0	125	0
F0194	REACH000365	0	Female	6.72	PB	P	0.463805	0.389086	-0.158034	-0.0297672	0.0351778	-9.71e-05	-0.00366335	0.00671336	0.0067971	-0.0100991	1	1.88242	1.46773	1.50245	483	15	0	3	0	4	1	19	0	0	0	1	1	1	1	67	0	77	2	141	4	14	0	36	0	50	0	153	3
F0194	REACH000366	0	Male	0.82	PB	P	0.236293	0.196778	-0.0768142	-0.017664	0.0214408	0.0101868	0.00536798	-0.00916838	-0.00984337	-0.00445922	1	1.10228	0.484019	-0.441225	524	6	0	5	0	1	0	21	0	0	0	1	0	1	0	42	0	72	1	141	2	6	0	31	0	37	0	146	1
F0203	REACH000401	0	Female	9.44	ONT	P	-0.00383782	-0.0120101	-0.00397297	0.0641712	0.0106308	-0.00612662	0.0075389	0.0271691	-0.0261224	-0.0110595	0	-0.725229	-0.569482	-0.308139	372	372	0	3	2	2	2	22	10	0	0	0	1	0	1	38	41	66	65	138	94	8	9	43	19	51	28	188	92
F0203	REACH000402	0	Male	12.17	ONT	P	0.127528	0.0699698	0.127937	0.0369309	0.0140316	0.00778804	-0.00064914	0.02062	-0.000415955	-0.00636259	1	0.451893	-0.154812	-0.866534	433	371	0	2	3	2	6	20	12	0	2	0	1	0	3	47	30	83	60	169	96	17	9	31	15	48	24	199	93
F0205	REACH000410	0	Female	8.58	ONT	P	0.0684386	-0.0137159	-0.0201999	0.14368	-0.0282327	0.00492204	0.0225972	0.0229621	0.0203651	-0.0289569	0	0.234667	-0.555978	-0.306808	381	275	0	6	2	7	3	12	6	0	0	0	0	0	0	47	25	71	41	149	58	11	2	37	23	48	25	173	86
F0205	REACH000411	0	Male	7.29	ONT	P	0.0694726	-0.0211314	-0.0144569	0.154232	-0.0205157	0.0115156	-0.00429628	0.0388702	-0.0291301	-0.0133988	0	0.355184	-0.56363	0.779203	387	264	0	6	4	5	4	15	3	1	1	4	0	5	1	48	30	71	29	146	75	10	3	22	11	32	14	173	81
F0206	REACH000415	0	Female	7.92	ONT	P	-0.0337647	-0.0125845	0.00507462	-0.0127248	0.000370789	-0.00726651	0.00820835	0.00809741	0.00467391	-0.0276658	1	0.231936	-0.220975	0.626669	281	418	0	3	2	2	3	16	11	0	0	1	0	1	0	28	36	44	56	98	117	12	8	18	22	30	30	138	111
F0206	REACH000416	0	Male	13.17	ONT	P	0.0997639	0.0531384	0.0957298	-0.00547793	0.00169139	0.00972116	-0.000885373	0.00237995	-0.0271569	0.0021082	0	-0.375087	-0.164601	-0.665998	336	301	0	5	3	2	2	23	8	1	1	0	3	1	4	50	32	76	48	155	76	15	5	28	20	43	25	180	71
F0207	REACH000420	0	Female	9.35	ONT	P	-0.0308689	-0.00504111	-0.00613281	-0.00475293	-0.00138265	0.0243988	0.0314915	0.00682009	0.0184528	0.0112205	0	-1.13979	-1.02764	1.44794	289	321	0	3	1	2	4	21	14	0	2	1	2	1	4	31	31	59	44	123	86	9	4	28	18	37	22	137	75
F0207	REACH000421	0	Male	12.39	ONT	P	-0.0176606	-0.00648639	-0.0050836	0.0199463	0.0120485	0.0144932	0.0505841	0.0109585	0.0101373	-0.00936447	0	-1.14688	-0.532664	0.194598	307	314	0	2	1	4	3	24	11	0	0	2	2	2	2	38	33	73	46	110	74	18	3	29	17	47	20	184	93
F0208	REACH000424	0	Female	12.01	ONT	P	-0.0217728	0.00159355	-0.000406223	0.00380139	0.00260806	-0.0108985	-0.00406343	0.00460816	0.00310436	-0.0100765	0	0.191447	-0.474732	-0.321193	332	305	0	2	4	1	4	16	8	0	0	0	0	0	0	51	21	69	44	146	72	10	8	35	13	45	21	152	91
F0208	REACH000425	0	Male	10.82	ONT	P	-0.0225801	0.00133997	0.00300762	-0.0073784	9.06e-05	0.00566125	-0.00879955	0.0111565	-0.0026876	-0.0054233	2	-0.822329	-1.11116	0.640227	344	314	0	3	2	4	1	23	12	0	0	0	0	0	0	45	25	56	42	131	79	9	3	28	19	37	22	176	87
F0210	REACH000436_PB	0	Female	7.05	PB	P	-0.0228622	-0.00603668	-0.0109181	0.0112495	0.0168203	0.0211289	0.0186903	0.00638403	-0.0285548	-0.0177122	0	-0.560659	-0.996798	0.269583	304	146	0	3	0	2	1	11	4	0	0	1	1	1	1	35	12	44	11	96	37	9	3	27	5	36	8	119	52
F0210	REACH000437	0	Male	11.16	ONT	P	-0.0270894	-0.00835931	-0.000781108	-0.00829681	-0.00631323	0.0325595	0.049593	0.000474732	-0.00999805	0.0301345	0	-0.843756	-0.850425	0.022114	298	239	0	4	0	2	2	18	7	0	0	2	2	2	2	47	26	68	30	145	65	13	3	30	10	43	13	157	57
F0211	REACH000449	0	Female	12.72	ONT	P	0.0122742	-0.0181507	-0.0052725	0.0645559	0.00954578	0.00754676	-0.00773609	0.0177475	-0.0145811	0.00203613	0	0.337846	-0.238788	-0.22083	376	369	0	5	3	2	4	25	10	0	0	1	1	1	1	51	28	86	54	145	93	12	5	33	18	45	23	182	96
F0211	REACH000442	0	Male	16.56	ONT	P	0.253493	0.253089	0.288392	-0.0388526	-0.0195498	-0.0139954	-0.00180015	-0.02518	0.00815213	0.00783836	1	1.06641	0.380787	-0.269988	337	229	0	5	3	3	0	20	6	0	0	1	0	1	0	40	17	39	25	104	55	9	4	22	10	31	14	137	67
F0213	REACH000451	0	Female	6.35	PB	P	-0.0234175	-0.00585248	-0.00222478	0.00712712	-0.00670976	-0.018137	0.000525887	0.00852471	0.000947614	-0.00680456	0	-0.360955	-0.930192	-0.704127	304	12	0	2	0	1	0	16	0	0	0	0	0	0	0	28	0	66	1	84	4	13	0	34	0	47	0	105	2
F0213	REACH000452	0	Male	2.35	PB	P	-0.0348379	-0.000673613	-0.00157223	-0.00705421	-0.00164846	0.0219998	-0.00898179	0.00427958	-0.030354	0.00203413	0	-1.58984	-0.721736	-0.763716	347	8	0	2	0	1	0	22	1	1	0	2	0	3	0	32	0	46	2	88	3	8	0	22	1	30	1	100	0
F0220	REACH000477	0	Female	14.06	ONT	P	-0.0174091	-0.00826502	-0.00243866	0.0345861	0.00927316	-0.0088455	-0.00237916	-0.0182269	0.00804627	-0.00481426	1	-0.532371	-0.762884	0.323822	281	322	0	2	3	2	2	17	7	0	0	0	0	0	0	45	32	77	41	139	86	12	8	23	13	35	21	155	95
F0220	REACH000478	0	Male	17.9	ONT	P	-0.0155853	0.000905164	-0.00528992	0.0033529	-0.0068353	-0.0308614	-0.0128289	0.0143975	-0.00958537	0.0146389	0	-0.442	-0.605522	0.0397992	275	285	0	2	4	1	3	16	9	0	0	0	1	0	1	52	33	76	44	161	72	9	8	28	16	37	24	168	75
F0221	REACH000480	0	Female	14.27	ONT	P	-0.0306494	-0.0113142	-0.00345768	-0.0188543	-0.00888304	-0.0064265	-0.0136711	0.00826854	-0.00697644	0.00411801	0	-1.39872	-0.771737	-0.372145	329	253	0	3	0	3	3	12	3	0	0	1	0	1	0	43	25	74	31	144	65	8	2	34	12	42	14	196	81
F0221	REACH000481	0	Male	13.27	ONT	P	-0.0253216	-0.00395159	-0.00100263	0.00994411	0.00936905	-0.000705351	-0.0100067	0.00554845	0.00147121	0.000249919	0	-0.389436	-0.583115	0.762738	315	258	0	4	1	2	1	15	7	0	0	2	0	2	0	49	20	89	33	155	63	10	5	38	7	48	12	164	75
F0225	REACH000502	0	Female	10.99	ONT	P	-0.0220394	-0.000545893	-0.00132195	-0.00377572	-0.000966568	-3.27e-05	-0.0144196	-7.1e-05	0.00810122	0.00133179	0	-0.562425	-0.485635	0.134502	289	305	0	3	2	2	1	19	13	0	0	0	3	0	3	42	21	53	33	122	82	14	4	27	11	41	15	145	84
F0225	REACH000503	0	Male	8.48	ONT	P	-0.0224492	-0.00522456	-0.00155549	0.00853707	-0.000327729	-0.00571536	-0.0118812	0.0110019	-0.0179474	0.0101719	0	-0.0424167	-1.18614	-0.417541	278	372	0	5	2	1	5	20	6	0	0	0	1	0	1	45	35	56	55	139	98	6	12	33	17	39	29	125	91
F0228	REACH000511	0	Female	8.19	ONT	P	-0.0159592	-0.00978988	-0.00335276	-0.0073675	-0.00171364	0.00134257	-0.0263911	-0.00226892	0.00850684	0.00987089	2	-0.320825	-0.802853	0.0946542	313	362	0	2	4	0	4	15	8	0	0	0	0	0	0	47	40	68	55	119	83	12	6	32	16	44	22	139	79
F0228	REACH000512	0	Male	9.92	ONT	P	-0.016934	-0.00351801	-0.00375484	-0.0162048	-0.00555131	-0.0453059	0.00212957	0.0114706	0.00350449	-0.00568239	0	-0.34659	-1.06507	0.370224	312	303	0	4	0	5	3	17	5	0	0	1	0	1	0	48	37	68	47	139	73	10	4	39	13	49	17	156	86
F0229	REACH000515	0	Female	10.58	ONT	P	-0.0120576	0.00293852	-0.00305369	0.00642973	0.00525066	0.0043168	0.0066648	-0.0136804	0.00736991	-0.0119774	0	-1.14345	-1.10404	1.46092	371	250	1	3	1	2	1	16	6	0	0	0	0	0	0	61	22	75	32	172	56	13	5	37	9	50	14	172	76
F0229	REACH000516	0	Male	9.02	ONT	P	0.040999	0.049108	-0.028078	-0.0109885	0.0019658	0.0119354	-0.00514574	0.00339	-0.0221034	0.014841	0	-1.08895	-0.705338	-1.7671	349	309	0	4	3	3	2	17	10	0	0	2	2	2	2	59	31	75	26	144	79	14	1	31	13	45	14	197	93
F0230	REACH000523	0	Female	8.31	ONT	P	-0.0299607	-0.00674091	-0.00488346	-0.0112587	-0.0058386	0.011991	-0.00300309	-0.01464	0.0122261	-0.0182548	0	-0.40555	-0.716141	1.93369	352	298	0	3	1	4	0	15	10	0	0	0	1	0	1	40	24	49	37	132	76	6	1	31	19	37	20	158	86
F0230	REACH000524	0	Male	7.4	ONT	P	-0.027718	-0.00377815	-0.000336455	-0.0131685	0.00229744	0.0171261	0.0455679	0.00108505	0.0161225	0.00823816	0	-1.89462	-0.362776	1.79607	278	370	0	3	2	0	2	15	6	0	1	0	0	0	1	45	33	66	42	106	100	7	6	42	16	49	22	140	109
F0232	REACH000526	0	Female	8.13	PB	P	-0.00638574	-0.00524118	-0.00332824	0.0455856	0.00981968	-0.0115672	0.0146588	-0.0124676	-0.016754	0.00319893	1	-0.146303	-1.33543	0.466618	308	1	0	2	0	1	0	10	0	0	0	2	0	2	0	40	0	52	0	92	0	10	0	20	0	30	0	121	0
F0232	REACH000527	0	Male	3.55	PB	P	-0.0160921	-0.0128916	-0.000711893	0.0462199	0.0185488	0.00646876	-0.0170918	0.0333306	0.0121088	-0.0158297	0	-1.13712	-0.75421	-0.408988	308	2	0	1	0	0	0	15	0	0	0	0	0	0	0	34	0	42	1	88	0	4	0	29	0	33	0	77	1
F0233	REACH000530_PB	0	Female	8.16	PB	P	-0.00671464	-0.0119904	-0.00257323	0.022246	0.0109447	0.0177802	0.0132046	0.0104676	-0.0308878	-0.013938	1	-1.36545	-1.4021	0.904141	303	151	0	2	1	3	4	13	6	0	0	0	0	0	0	31	12	40	11	93	41	9	1	18	3	27	4	124	39
F0233	REACH000531_ONT	0	Male	8.91	ONT	P	-0.0196758	-0.00945387	-0.00032635	0.000157556	0.0114957	-0.0156702	-0.0203199	0.009198	0.002182	0.00118883	0	-0.527083	-1.47055	0.423633	286	356	0	2	4	0	3	13	15	1	0	0	1	1	1	62	30	79	48	140	99	8	5	41	13	49	18	159	92
F0235	REACH000538	0	Female	5.53	PB	P	0.474631	0.413689	-0.12882	-0.0329124	0.0469282	-0.00481923	-0.0183124	0.00460493	0.0128371	0.0151338	0	2.22168	2.07839	-0.249142	414	149	0	8	2	8	0	18	7	1	1	4	0	5	1	32	17	59	24	120	38	12	1	25	10	37	11	169	34
F0235	REACH000539	0	Male	5.83	PB	P	0.470605	0.413174	-0.109269	-0.0275406	0.0384293	-0.0182476	-0.0210505	0.00768557	0.0227532	0.00881415	0	2.65441	1.72994	1.84721	430	161	0	6	0	6	0	18	7	1	0	5	0	6	0	41	19	57	19	118	48	12	3	25	5	37	8	158	39
F0236	REACH000541	0	Female	13.43	ONT	P	0.0386513	-0.0101368	-0.0138013	0.154708	0.0286698	-0.00966237	0.0218772	-0.088859	-0.0175906	0.0175874	0	0.240105	0.132519	1.25518	365	285	0	2	2	2	2	21	10	0	0	0	0	0	0	49	35	91	47	159	71	16	7	35	17	51	24	196	83
F0236	REACH000542	0	Male	12.68	ONT	P	0.0325625	-0.0195724	-0.0163624	0.154376	0.0214641	-0.0195154	0.0462822	-0.0837287	0.0225566	0.0547318	0	0.259692	-0.332895	3.69396	357	333	0	6	5	2	3	24	11	0	0	3	1	3	1	43	27	75	46	137	74	10	7	32	19	42	26	187	94
F0237	REACH000545	0	Female	3.26	ONT	P	-0.0265048	0.00396129	-0.00561994	-0.00923393	0.00131074	-0.00276277	-0.0196555	-0.00146265	0.0147574	0.0113681	0	0.501408	-0.876211	0.111935	305	107	0	2	0	1	1	10	2	0	0	0	0	0	0	31	9	47	15	99	31	4	1	26	4	30	5	92	27
F0237	REACH000546	0	Male	10.87	ONT	P	-0.0327358	-0.00101038	-0.00145201	-0.0114725	0.00349062	0.00758191	-0.0191793	0.00382252	0.00195548	0.00341368	2	-0.516981	-0.357817	0.160387	290	118	0	2	1	3	1	11	6	1	0	0	1	1	1	28	12	34	19	103	27	5	3	26	7	31	10	101	32
F0240	REACH000556	0	Female	11.16	ONT	P	0.238788	0.0158906	0.118473	0.00388656	0.0104861	-0.00112002	0.00625444	0.00144789	0.00598758	-0.0172721	1	1.37908	1.79858	-2.00354	564	480	0	12	3	7	3	20	17	2	1	5	1	7	2	68	31	111	63	223	137	22	11	56	24	78	35	289	113
F0240	REACH000557	0	Male	10.95	ONT	P	0.244897	0.135377	-0.0582083	0.0724168	-0.259448	0.0453776	-0.0152309	0.0146202	0.00359065	0.000697649	1	-0.290471	1.18222	0.000528232	396	454	0	6	6	3	7	16	13	2	2	3	0	5	2	60	44	84	69	175	120	7	7	48	29	55	36	186	94
F0241	REACH000561	0	Female	8.34	ONT	P	0.141547	0.0519442	0.110676	0.0408815	0.0226483	0.012835	-0.0150287	0.0239872	0.00556841	-0.00680702	0	0.234925	0.707602	-0.201167	386	363	0	5	4	1	1	18	14	0	0	1	2	1	2	45	18	82	37	148	105	11	3	28	14	39	17	166	94
F0241	REACH000562	0	Male	12.53	ONT	P	0.298326	0.214813	0.311206	-0.0181645	-0.0178456	-0.0055976	0.00319934	-0.00437452	-0.0245711	0.00519534	0	1.93893	1.68037	-1.16883	415	332	0	4	2	1	0	18	10	0	0	0	1	0	1	65	33	112	38	159	85	23	6	37	12	60	18	209	82
F0242	REACH000565	0	Female	9.28	ONT	P	0.172752	0.132886	0.185852	0.0244909	0.00193887	0.0164435	0.0259521	0.00836205	-0.0484629	-0.00931903	0	0.996059	0.779238	-1.36214	379	405	0	3	1	0	2	22	12	1	1	3	3	4	4	50	24	73	57	150	87	12	8	26	18	38	26	162	110
F0242	REACH000566	0	Male	10.14	ONT	P	0.192	0.118192	0.1781	0.0233174	0.010435	0.00516662	0.00263111	0.00426682	-0.0219668	-0.00121601	2	0.295734	0.57554	-0.97183	389	334	0	1	7	3	5	16	12	0	1	1	0	1	1	58	37	80	40	176	85	10	3	43	13	53	16	176	86
F0245	REACH000579	0	Female	10.8	ONT	P	-0.0318441	-0.00486298	0.00228084	-0.0157441	-0.00462779	0.0256403	0.010306	0.00556398	-0.0271344	-0.00975351	1	-0.178739	-0.832305	-0.631343	321	309	0	1	1	2	3	18	6	2	0	1	2	3	2	40	28	67	49	120	71	15	6	34	15	49	21	140	98
F0245	REACH000580	0	Male	12.63	ONT	P	-0.0232167	-0.0069012	-0.000487479	-0.00340071	0.0028969	0.0207074	0.038249	0.00688379	0.0150939	0.0297179	1	-0.7682	-0.168695	0.220854	294	283	0	2	0	0	1	19	3	0	0	1	0	1	0	39	24	59	38	111	74	11	7	25	12	36	19	149	71
F0250	REACH000603	0	Female	10.85	ONT	P	0.215805	0.130227	0.196224	0.00766971	0.00506432	-0.00694747	-0.0124694	0.008565	-0.000276591	0.00660597	0	1.02187	0.638123	-0.792599	395	422	0	3	1	5	0	32	10	1	0	1	0	2	0	41	40	82	48	189	116	14	11	24	14	38	25	203	118
F0250	REACH000604	0	Male	9.04	ONT	P	-0.0307631	-0.00633665	0.000949895	-0.00608669	9.25e-05	0.0131811	-0.00797219	-0.0153186	0.00109808	-0.0133177	0	-0.278987	-1.10387	-1.6112	295	413	0	3	3	1	5	21	6	1	1	0	1	1	2	40	31	63	59	129	105	13	6	28	22	41	28	125	115
F0256	REACH000628	0	Female	6.2	PB	P	0.461582	0.383676	-0.157728	-0.0204904	0.0355802	0.00662429	0.000599235	0.00659649	-0.00102514	-0.0118259	0	2.38799	1.92596	-0.749083	448	233	0	5	3	3	2	16	12	1	0	0	0	1	0	42	30	57	34	149	64	11	1	46	12	57	13	156	54
F0256	REACH000629	0	Male	8.51	PB	P	-0.0225093	-0.00156079	-0.00366523	-0.0103388	-0.00495505	-0.0255873	0.00693322	0.00621803	0.00664998	-0.0132908	0	-0.906255	-1.10853	0.640837	305	161	0	3	1	1	0	15	7	0	0	0	0	0	0	37	17	45	18	106	35	8	5	13	6	21	11	113	44
F0259	REACH000641	0	Female	3.64	PB	P	-0.021739	0.000907165	-0.000131414	-0.00914769	-2.08e-05	-0.00101673	-0.00362677	0.000654493	0.00291353	-0.0176286	0	-0.722664	-0.965725	0.866208	308	11	0	2	0	1	0	20	0	0	0	0	0	0	0	28	0	40	1	84	1	7	0	15	1	22	1	94	2
F0259	REACH000642	0	Male	7.99	PB	P	-0.0238478	-0.00417388	-0.00363552	0.0021713	0.00608688	0.00415895	-0.0201779	0.00290267	0.017109	0.00269136	0	-1.28752	-1.14989	-1.0219	301	14	0	4	0	3	0	13	1	0	0	1	0	1	0	25	1	49	3	77	2	9	0	17	2	26	2	125	4
F0260	REACH000645	0	Female	1.02	PB	P	-0.0261567	-0.00721002	0.00209945	-0.0120675	0.00999869	0.0111839	-0.000741403	-0.00398585	0.00744514	-0.0178624	1	-0.761005	-0.870238	-1.29032	304	1	0	3	0	1	0	15	0	0	0	0	0	0	0	32	0	38	0	82	1	5	0	27	0	32	0	84	0
F0260	REACH000646	0	Male	6.03	PB	P	-0.0279548	-0.000316196	-0.00341541	-0.0114879	-0.00169148	0.00052618	0.00199714	0.000877766	-0.00140581	-0.011423	1	-1.08048	-1.25624	1.42642	271	1	0	2	0	2	0	15	0	2	0	0	0	2	0	28	0	33	1	84	0	4	0	27	0	31	0	105	0
F0262	REACH000651	0	Female	5.75	PB	P	0.22861	0.112844	-0.0547106	0.10129	-0.272368	0.0388507	0.00492483	0.010292	-0.038502	-0.0014533	0	0.958868	1.67317	1.54721	446	27	0	3	0	1	0	20	0	0	0	0	0	0	0	49	5	60	1	143	8	10	0	38	1	48	1	163	13
F0262	REACH000652	0	Male	1.6	PB	P	0.216207	0.104948	-0.050484	0.079055	-0.253755	0.0376587	-0.0197019	0.00878658	0.0355661	-0.0202027	1	-0.0281765	1.59223	0.190694	437	15	0	4	0	1	0	18	0	0	0	2	0	2	0	45	1	60	0	115	6	9	0	26	1	35	1	135	8
F0266	REACH000661	0	Female	11.54	ONT	P	0.471299	0.38653	-0.152744	-0.0241448	0.0334195	0.012552	0.000818897	0.0166518	-0.0157059	0.00225109	0	1.47773	2.1388	-0.728729	462	378	0	1	1	0	4	17	4	0	0	0	1	0	1	78	38	99	53	234	99	18	9	51	20	69	29	245	114
F0266	REACH000662	0	Male	8.22	ONT	P	0.458801	0.386371	-0.146039	-0.0306531	0.0305744	0.005814	0.00241011	0.00526472	0.0147003	-0.0110123	0	1.74508	1.42675	0.543176	456	384	0	5	4	2	5	16	9	0	1	0	2	0	3	62	36	72	52	186	102	14	6	41	21	55	27	182	102
F0268	REACH000672	0	Female	5.02	PB	P	0.0300944	-0.0188969	-0.0150266	0.169815	0.0309172	-0.0379161	-0.0151118	-0.0855689	-0.00175261	0.048155	0	-0.322199	-0.554656	2.71664	348	109	0	7	0	6	0	11	1	2	0	3	0	5	0	34	11	42	20	102	31	7	4	24	6	31	10	132	31
F0268	REACH000673	0	Male	7.75	PB	P	0.00276448	-0.0103156	-0.0100573	0.0886758	0.0256409	0.0026495	-0.00691057	0.0208427	-0.0143857	-0.0121706	0	-0.609867	-0.738134	0.758798	358	142	0	6	3	3	1	20	8	2	0	2	0	4	0	36	21	60	20	119	41	14	4	31	7	45	11	116	29
F0270	REACH000682	0	Female	8.63	ONT	P	-0.0222313	-0.00512151	-0.00638871	-0.00503618	0.00441019	0.0211408	0.00340067	0.00932917	-0.0213656	0.00215593	0	-1.7692	-1.04617	-1.07912	289	359	0	3	1	2	1	21	10	1	0	3	0	4	0	28	31	65	49	110	97	9	4	31	16	40	20	132	96
F0270	REACH000683	0	Male	9.97	ONT	P	-0.0296161	-0.00413751	1.54e-05	-0.0110848	0.00690686	0.00498295	0.00019843	-0.00629746	0.00273122	-0.0313286	0	-1.11491	-0.708639	-0.0875296	295	434	0	2	4	1	1	17	16	0	0	2	1	2	1	31	42	66	67	122	117	10	9	25	27	35	36	174	117
F0275	REACH000702	0	Female	7.45	PB	P	0.256341	0.176316	0.28139	-0.00833633	-0.00102577	0.00382065	0.0169228	-0.00377698	0.0146485	-0.0182505	1	0.266179	1.72713	-0.595595	487	15	1	15	0	11	0	23	2	4	0	4	0	8	0	57	4	69	4	138	3	10	1	44	1	54	2	145	1
F0275	REACH000703	0	Male	0.97	PB	P	-0.0242593	-0.00467669	-0.00170597	-0.0128527	-0.0111628	0.00438047	-0.0177002	-0.0037253	0.00778779	-0.00138023	0	-0.175208	-0.694556	0.66873	357	5	1	11	0	9	0	20	0	3	0	4	0	7	0	30	1	30	0	89	2	7	0	25	0	32	0	88	2
F0276	REACH000706	0	Female	3.53	PB	P	-0.0253917	-0.00513502	-0.00543591	-0.0060331	0.00152262	0.0103232	0.0331946	0.00696394	0.0219783	0.0168491	0	-1.3412	-0.912415	0.563575	328	31	1	4	1	3	1	21	2	2	0	2	1	4	1	33	1	44	2	95	9	8	2	30	0	38	2	104	3
F0276	REACH000707	0	Male	3.53	PB	P	-0.031037	0.00357891	0.0054141	-0.00644202	0.00327074	0.0104713	0.0329202	0.0137567	0.0218719	0.0178923	0	-1.01424	-1.4335	-0.302252	343	46	1	5	0	3	1	24	3	2	0	1	1	3	1	33	5	39	6	105	12	3	3	33	0	36	3	105	11
F0281	REACH000728	0	Female	0	PB	P	0.0444557	0.0159119	0.0509258	0.0493488	0.045735	0.0149539	-0.0178674	0.0268715	0.017899	-0.0179326	1	-0.587524	-0.293326	0.345266	366	0	0	2	0	0	0	9	0	0	0	0	0	0	0	28	0	40	0	94	0	4	0	24	0	28	0	112	0
F0281	REACH000729	0	Male	0	PB	P	0.116834	0.0862078	0.1385	0.0161072	0.0127494	0.0220232	0.0413224	0.0224707	0.0249045	0.00624554	0	1.27829	1.0424	-2.13324	388	0	0	1	0	2	0	18	0	0	0	2	0	2	0	34	0	46	0	89	0	7	0	21	0	28	0	104	0
F0284	REACH000748	0	Female	1.72	PB	P	0.187443	0.12971	0.185291	0.0117862	0.00617463	0.00305943	0.000924598	0.000452638	0.0150802	-0.0252556	0	0.400028	1.43845	-0.799546	427	17	0	5	0	1	0	17	0	0	0	1	0	1	0	40	1	47	1	107	4	10	0	23	0	33	0	127	3
F0284	REACH000749	0	Male	4.38	PB	P	0.127978	0.0806704	0.139071	0.0321256	0.0262226	0.0131534	-0.0110571	0.0218	0.00286573	-0.00979849	0	-0.0200321	0.643132	0.655881	361	19	0	2	0	1	0	18	1	0	0	0	0	0	0	40	2	52	2	106	6	9	0	25	1	34	1	117	6
F0287	REACH000752	0	Female	2.22	PB	P	-0.00764071	-0.0110659	-0.00890054	0.0614522	0.00783597	0.0132707	0.0181275	0.00445856	-0.0258768	-0.0230056	0	-1.03288	-0.326143	-1.23633	340	0	0	2	0	1	0	22	0	0	0	2	0	2	0	29	0	49	0	99	0	7	0	31	0	38	0	89	0
F0287	REACH000753	0	Male	5.77	PB	P	0.469867	0.414863	-0.107754	-0.0332867	0.0439516	-0.012289	0.0148242	-0.00249233	-0.00199603	-0.00540576	1	2.2333	1.71958	0.385017	440	0	0	4	0	1	0	22	0	0	0	0	0	0	0	42	0	58	0	146	0	8	0	32	0	40	0	158	0
F0288	REACH000755	0	Female	8.76	PB	P	0.10654	0.0604753	0.110081	0.0409325	0.0255301	0.0260218	0.015113	0.0145701	-0.0198424	-0.0135988	0	0.687222	-0.430718	0.405857	328	0	0	4	0	2	0	14	0	0	0	1	0	1	0	34	0	54	0	116	0	12	0	27	0	39	0	128	0
F0288	REACH000756	0	Male	1.55	PB	P	0.204041	0.127559	0.190286	0.0135534	0.00670611	-0.00126626	-0.0101501	0.00660457	-0.00686699	0.00655989	0	0.364053	0.637902	0.380121	360	0	0	5	0	3	0	12	0	0	0	1	0	1	0	36	0	49	0	94	0	8	0	19	0	27	0	93	0
F0290	REACH000763	0	Female	3.36	PB	P	-0.0306295	0.00305192	-0.00907533	-0.014136	-0.0054991	-0.0085554	0.0156436	0.00486901	0.0110043	-0.0196838	0	-1.29202	-0.527641	1.20705	317	5	0	5	0	3	1	14	0	0	0	1	0	1	0	23	0	30	0	74	2	6	1	24	0	30	1	111	1
F0290	REACH000764	0	Male	1.2	PB	P	-0.0273271	-0.0048775	-0.00388066	0.000494999	0.00372682	-0.0016472	-0.008831	0.0167297	-0.00531486	0.00695778	0	-1.88628	-1.40439	-1.0457	320	2	0	2	0	1	0	7	1	0	0	1	0	1	0	31	0	38	0	74	1	7	0	24	0	31	0	99	0
F0291	REACH000768	0	Female	0.1	PB	P	0.0914424	-0.0169172	-0.0213577	0.151522	-0.0352969	0.00838288	0.00567942	0.0201789	-0.0223162	0.002755	0	1.53554	0.503982	1.54556	463	0	0	5	0	7	0	14	0	3	0	5	0	8	0	42	0	52	0	107	0	11	0	26	0	37	0	122	0
F0291	REACH000769	0	Male	1.11	PB	P	0.0860061	-0.00300841	-0.018691	0.150184	-0.0245296	0.00615857	-0.00202217	0.0164339	-0.00207517	-0.0130559	1	0.0378696	0.346405	-1.15434	410	1	0	5	0	7	0	18	0	2	0	5	0	7	0	32	0	46	1	106	0	6	0	25	0	31	0	123	0
