# Supplementary material for: Long-read genome sequencing improves detection and functional interpretation of structural and repeat variants in autism
Source: Cell Genom. 2026 Mar 9;6(5):101186. doi: 10.1016/j.xgen.2026.101186 (PMC13174233; doi:10.1016/j.xgen.2026.101186)
Supplement: Table S20. Association of variant counts as a function of age of individuals, related to STAR Methods [file mmc21.xlsx]

## Sheet: Legend
Discription	Column/row name	Column/row discription
Association of variant counts as a function of age of individuals

## Sheet: Table S20
	platform	beta	SE	lower 95% CI	upper 95% CI	p-value
SVs	ONT	0.175	0.265	-0.35	0.699	0.511
SVs	HiFi	-0.051	0.586	-1.209	1.107	0.931
TR SVs	ONT	-0.202	0.368	-0.933	0.529	0.585
TR SVs	HiFi	0.073	1.124	-2.149	2.295	0.948
