# Supplementary material for: Long-read genome sequencing improves detection and functional interpretation of structural and repeat variants in autism
Source: Cell Genom. 2026 Mar 9;6(5):101186. doi: 10.1016/j.xgen.2026.101186 (PMC13174233; doi:10.1016/j.xgen.2026.101186)
Supplement: Table S21. Primers for generating FMR1 amplicons, related to STAR Methods [file mmc22.xlsx]

## Sheet: Legend
Discription	Column/row name	Column/row discription
Primers for generating FMR1 amplicons

## Sheet: Table S21
Primer	Sequence	Stagger sequence
i5:1	AATGATACGGCGACCACCGAGATCTACACACACTCTTTCCCTACACGACGCTCTTCCGATCT[T]CCCAACAAACCTGCCACAAA	T
i5:2	AATGATACGGCGACCACCGAGATCTACACACACTCTTTCCCTACACGACGCTCTTCCGATCT[AT]CCCAACAAACCTGCCACAAA	AT
i5:3	AATGATACGGCGACCACCGAGATCTACACACACTCTTTCCCTACACGACGCTCTTCCGATCT[GAT]CCCAACAAACCTGCCACAAA	GAT
i5:4	AATGATACGGCGACCACCGAGATCTACACACACTCTTTCCCTACACGACGCTCTTCCGATCT[CGAT]CCCAACAAACCTGCCACAAA	CGAT
i5:5	AATGATACGGCGACCACCGAGATCTACACACACTCTTTCCCTACACGACGCTCTTCCGATCT[TCGAT]CCCAACAAACCTGCCACAAA	TCGAT
i5:6	AATGATACGGCGACCACCGAGATCTACACACACTCTTTCCCTACACGACGCTCTTCCGATCT[ATCGAT]CCCAACAAACCTGCCACAAA	ATCGAT
	i5 sequence [stagger sequence] FMR1 mRNA sequence
Primer	Sequence	Sample used	Sample index
i7:1	CAAGCAGAAGACGGCATACGAGAT[CGGTGACC]GTGACTGGAGTTCAGACGTGTGCTCTTCCGATC TCCTTATGTGCCGCCTCTTT	REACH000523	GGTCACCG
i7:2	CAAGCAGAAGACGGCATACGAGAT[TACAGAGG]GTGACTGGAGTTCAGACGTGTGCTCTTCCGATC TCCTTATGTGCCGCCTCTTT	REACH000451	CCTCTGTA
i7:3	CAAGCAGAAGACGGCATACGAGAT[ATTGTCAA]GTGACTGGAGTTCAGACGTGTGCTCTTCCGATC TCCTTATGTGCCGCCTCTTT	REACH000578	TTGACAAT
i7:4	CAAGCAGAAGACGGCATACGAGAT[TATGTCTT]GTGACTGGAGTTCAGACGTGTGCTCTTCCGATC TCCTTATGTGCCGCCTCTTT	REACH000453	AAGACATA
i7:5	CAAGCAGAAGACGGCATACGAGAT[ATTGGATT]GTGACTGGAGTTCAGACGTGTGCTCTTCCGATC TCCTTATGTGCCGCCTCTTT	REACH000581	AATCCAAT
i7:6	CAAGCAGAAGACGGCATACGAGAT[ATACTCGG]GTGACTGGAGTTCAGACGTGTGCTCTTCCGATC TCCTTATGTGCCGCCTCTTT	REACH000518	CCGAGTAT
i7:7	CAAGCAGAAGACGGCATACGAGAT[TATGAGAA]GTGACTGGAGTTCAGACGTGTGCTCTTCCGATC TCCTTATGTGCCGCCTCTTT	REACH000284	TTCTCATA
i7:8	CAAGCAGAAGACGGCATACGAGAT[GCACAGTT]GTGACTGGAGTTCAGACGTGTGCTCTTCCGATC TCCTTATGTGCCGCCTCTTT	REACH000561	AACTGTGC
i7:9	CAAGCAGAAGACGGCATACGAGAT[CGTGGATT]GTGACTGGAGTTCAGACGTGTGCTCTTCCGATC TCCTTATGTGCCGCCTCTTT	REACH000654	AATCCACG
i7:10	CAAGCAGAAGACGGCATACGAGAT[TAGTAGAA]GTGACTGGAGTTCAGACGTGTGCTCTTCCGATC TCCTTATGTGCCGCCTCTTT	REACH000563	TTCTACTA
i7:11	CAAGCAGAAGACGGCATACGAGAT[GCACGATT]GTGACTGGAGTTCAGACGTGTGCTCTTCCGATC TCCTTATGTGCCGCCTCTTT	REACH000155	AATCGTGC
i7:12	CAAGCAGAAGACGGCATACGAGAT[CGGTAGCC]GTGACTGGAGTTCAGACGTGTGCTCTTCCGATC TCCTTATGTGCCGCCTCTTT	REACH000449	GGCTACCG
	i7 flow cell adaptor [8nt sample index] i7 universal sequencing primer FMR1 mRNA sequence
