# Supplementary material for: Long-read genome sequencing improves detection and functional interpretation of structural and repeat variants in autism
Source: Cell Genom. 2026 Mar 9;6(5):101186. doi: 10.1016/j.xgen.2026.101186 (PMC13174233; doi:10.1016/j.xgen.2026.101186)
Supplement: Table S22. PCR primer pairs used for mRNA extraction of STK33, related to STAR Methods [file mmc23.xlsx]

## Sheet: Legend
Discription	Column/row name	Column/row discription
PCR primer pairs used for mRNA extraction of STK33

## Sheet: Table S22
Primer	Sequence	Amplification product	Expected amplicon size (bp)
STK33-F	ATCACAGCTAAGGAACTACTAGATAACC	STK33 WT/duplicated exon	331 – wild-type 529 -duplicated
STK33-R	CAGCTGGAAGGAGTTTGCTAGA	STK33 WT/duplicated exon	331 – wild-type 529 -duplicated
GAPDH-F	CATCTTCCAGGAGCGAGATCC	GAPDH	96
GAPDH-R	TTCTCCATGGTGGTGAAGACG	GAPDH	96
