# Supplementary material for: Long-read genome sequencing improves detection and functional interpretation of structural and repeat variants in autism
Source: Cell Genom. 2026 Mar 9;6(5):101186. doi: 10.1016/j.xgen.2026.101186 (PMC13174233; doi:10.1016/j.xgen.2026.101186)
Supplement: Table S23. Custom reference sequences for FMR1 allele-specific alignment, related to STAR Methods [file mmc24.xlsx]

## Sheet: Legend
Discription	Column/row name	Column/row discription
Custom reference sequences for FMR1 allele-specific alignment

## Sheet: Table S23
Contig	Contig Sequence	Allele
FMR1_G_allele_amplicon	CCCAACAAACCTGCCACAAAAGATACTTTCCATAAGATCAAGCTGGATGTGCCAGAAGACTTACGGCAAATGTGTGCCAAAGAGGCGGCACATAAGGAGATCGGAAGAGCACACGTCTGAACTCCAGTCAC	G
FMR1_A_allele_amplicon	CCCAACAAACCTGCCACAAAAGATACTTTCCATAAGATCAAGCTGGATGTGCCAGAAGACTTACGACAAATGTGTGCCAAAGAGGCGGCACATAAGGAGATCGGAAGAGCACACGTCTGAACTCCAGTCAC	A
	The two contigs differ by the SNP (red highlighted)
